# Supplementary material for: Dimethyl 3,3′-di­meth­oxy­biphenyl-4,4′-di­carboxyl­ate
Source: Acta Crystallogr Sect E Struct Rep Online. 2014 Mar 15;70(Pt 4):o449. doi: 10.1107/S1600536814005613 (PMC3998533; doi:10.1107/S1600536814005613)
Supplement: Supplementary file 1 [file e-70-0o449-sup1.cif]

##############################################################################
#                                                                            #
# This CIF contains the data in a paper accepted for publication in          #
# Acta Crystallographica Section E. It conforms to the requirements of       #
# Notes for Authors for Acta Crystallographica Section E, and has been       #
# peer reviewed under the auspices of the IUCr Commission on Journals.       #
#                                                                            #
# Full details of the Crystallographic Information File format               #
# are given in the paper "The Crystallographic Information File (CIF):       #
# a New Standard Archive File for Crystallography" by S. R. Hall, F. H.      #
# Allen and I. D. Brown [Acta Cryst. (1991), A47, 655-685].                  #
#                                                                            #
# The current version of the core CIF dictionary is obtainable from          #
# ftp://ftp.iucr.org/pub/cif_core.dic.                                       #
#                                                                            #
# Software is freely available for graphical display of the structure(s)     #
# in this CIF. For information consult the CIF software page                 #
# http://www.iucr.org/resources/cif/software.                                #
#                                                                            #
# This file may be used for bona fide research purposes within the           #
# scientific community so long as proper attribution is given to the journal # 
# article from which it was obtained.                                        #
#                                                                            #
##############################################################################
data_I
_database_code_depnum_ccdc_archive 'CCDC 991339'
_audit_creation_method     SHELXL-97
_chemical_name_systematic
;
Dimethyl 3,3'-dimethoxybiphenyl-4,4'-dicarboxylate
;
_chemical_name_common     ?
_chemical_formula_moiety     'C18 H18 O6'
_chemical_formula_sum     'C18 H18 O6'
_chemical_formula_iupac     'C18 H18 O6'
_chemical_formula_weight     330.32
_chemical_melting_point     ?
_symmetry_cell_setting     monoclinic
_symmetry_space_group_name_H-M     'P 21/c'
_symmetry_space_group_name_hall     '-P 2ybc'
loop_
    _symmetry_equiv_pos_as_xyz
    'x, y, z'
    '-x, y+1/2, -z+1/2'
    '-x, -y, -z'
    'x, -y-1/2, z-1/2'
_cell_length_a     12.9320(6)
_cell_length_b     7.3736(4)
_cell_length_c     16.4203(8)
_cell_angle_alpha     90.00
_cell_angle_beta     97.410(2)
_cell_angle_gamma     90.00
_cell_volume     1552.69(13)
_cell_formula_units_Z     4
_cell_measurement_reflns_used     5300
_cell_measurement_theta_min     2.50
_cell_measurement_theta_max     25.34
_cell_measurement_temperature     297(2)
_cell_special_details     ?
_exptl_crystal_description     plate
_exptl_crystal_colour     colourless
_exptl_crystal_size_max     0.23
_exptl_crystal_size_mid     0.17
_exptl_crystal_size_min     0.06
_exptl_crystal_density_diffrn     1.413
_exptl_crystal_density_meas     ?
_exptl_crystal_density_method     'not measured'
_exptl_crystal_F_000     696
_exptl_absorpt_coefficient_mu     0.106
_exptl_absorpt_correction_type     multi-scan
_exptl_absorpt_process_details     '(SADABS; Sheldrick, 1996)'
_exptl_absorpt_correction_T_min     0.9759
_exptl_absorpt_correction_T_max     0.9936
_exptl_special_details     ?
_diffrn_ambient_temperature     297(2)
_diffrn_radiation_type     MoK\a
_diffrn_radiation_wavelength     0.71073
_diffrn_radiation_source     'fine-focus sealed tube'
_diffrn_radiation_monochromator     graphite
_diffrn_measurement_device_type     'Bruker PHOTON CCD'
_diffrn_measurement_method     '\f and \w scans'
_diffrn_detector_area_resol_mean     ?
_diffrn_reflns_number     14813
_diffrn_reflns_av_R_equivalents     0.0307
_diffrn_reflns_av_sigmaI/netI     0.0247
_diffrn_reflns_theta_min     2.50
_diffrn_reflns_theta_max     25.36
_diffrn_reflns_theta_full     25.36
_diffrn_measured_fraction_theta_max     0.995
_diffrn_measured_fraction_theta_full     0.995
_diffrn_reflns_limit_h_min     -15
_diffrn_reflns_limit_h_max     15
_diffrn_reflns_limit_k_min     -8
_diffrn_reflns_limit_k_max     8
_diffrn_reflns_limit_l_min     -19
_diffrn_reflns_limit_l_max     19
_diffrn_standards_number     ?
_diffrn_standards_interval_count     ?
_diffrn_standards_interval_time     ?
_diffrn_standards_decay_%     ?
_refine_special_details
;
Refinement of <i>F</i>^2^ against ALL reflections. The weighted <i>R</i>-factor
<i>wR</i> and goodness of fit <i>S</i> are based on <i>F</i>^2^, conventional
<i>R</i>-factors <i>R</i> are based on <i>F</i>, with <i>F</i> set to zero for
negative <i>F</i>^2^. The threshold expression of <i>F</i>^2^ >
\s(<i>F</i>^2^) is used only for calculating <i>R</i>-factors(gt) <i>etc</i>.
and is not relevant to the choice of reflections for refinement.
<i>R</i>-factors based on <i>F</i>^2^ are statistically about twice as large
as those based on <i>F</i>, and <i>R</i>- factors based on ALL data will be
even larger.
;
_reflns_number_total     2830
_reflns_number_gt     2023
_reflns_threshold_expression     I>2sigma(I)
_refine_ls_structure_factor_coef     Fsqd
_refine_ls_matrix_type     full
_refine_ls_R_factor_all     0.0766
_refine_ls_R_factor_gt     0.0508
_refine_ls_wR_factor_gt     0.1274
_refine_ls_wR_factor_ref     0.1425
_refine_ls_goodness_of_fit_ref     1.023
_refine_ls_restrained_S_all     1.023
_refine_ls_number_reflns     2830
_refine_ls_number_parameters     217
_refine_ls_number_restraints     0
_refine_ls_hydrogen_treatment     constr
_refine_ls_weighting_scheme     calc
_refine_ls_weighting_details
         'calc w=1/[\s^2^(Fo^2^)+(0.0692P)^2^+0.5584P] where P=(Fo^2^+2Fc^2^)/3'
_atom_sites_solution_hydrogens     geom
_atom_sites_solution_primary     direct
_atom_sites_solution_secondary     difmap
_refine_ls_shift/su_max     0.001
_refine_ls_shift/su_mean     0.000
_refine_diff_density_max     0.297
_refine_diff_density_min     -0.206
_refine_ls_extinction_method     none
_refine_ls_extinction_coef     ?
loop_
    _atom_type_symbol
    _atom_type_description
    _atom_type_scat_dispersion_real
    _atom_type_scat_dispersion_imag
    _atom_type_scat_source
    'C' 'C' 0.0033 0.0016
                         'International Tables Vol C Tables 4.2.6.8 and 6.1.1.4'
    'H' 'H' 0.0000 0.0000
                         'International Tables Vol C Tables 4.2.6.8 and 6.1.1.4'
    'O' 'O' 0.0106 0.0060
                         'International Tables Vol C Tables 4.2.6.8 and 6.1.1.4'
_computing_data_collection     'APEX2 (Bruker, 2007)'
_computing_cell_refinement     'SAINT (Bruker, 2007)'
_computing_data_reduction     'SAINT (Bruker, 2007)'
_computing_structure_solution     'SIR92 (Altomare <i>et al.</i>, 1994)'
_computing_structure_refinement
;
SHELXL97 (Sheldrick, 2008) and WinGX (Farrugia, 2012)
;
_computing_molecular_graphics
;
DIAMOND (Brandenburg, 2004) and <i>ChemBioDraw Ultra</i>
(CambridgeSoft, 2009)
;
_computing_publication_material     'publCIF (Westrip, 2010)'
loop_
    _atom_site_type_symbol
    _atom_site_label
    _atom_site_fract_x
    _atom_site_fract_y
    _atom_site_fract_z
    _atom_site_U_iso_or_equiv
    _atom_site_adp_type
    _atom_site_calc_flag
    _atom_site_refinement_flags
    _atom_site_occupancy
    _atom_site_symmetry_multiplicity
    _atom_site_disorder_assembly
    _atom_site_disorder_group
    C C1 0.65055(14) 0.1733(3) 0.91869(11) 0.0393(5) Uani d . 1 1 . .
    C C2 0.54757(14) 0.2196(3) 0.92368(11) 0.0403(5) Uani d . 1 1 . .
    H H2 0.5274 0.2458 0.9747 0.048 Uiso calc R 1 1 . .
    C C3 0.47394(14) 0.2277(3) 0.85443(11) 0.0381(5) Uani d . 1 1 . .
    C C4 0.50301(15) 0.1825(3) 0.77713(11) 0.0408(5) Uani d . 1 1 . .
    C C5 0.60636(15) 0.1385(3) 0.77293(12) 0.0457(5) Uani d . 1 1 . .
    H H5 0.6270 0.1114 0.7221 0.055 Uiso calc R 1 1 . .
    C C6 0.67954(15) 0.1336(3) 0.84176(12) 0.0466(5) Uani d . 1 1 . .
    H H6 0.7484 0.1038 0.8369 0.056 Uiso calc R 1 1 . .
    C C7 0.72881(14) 0.1687(3) 0.99378(11) 0.0399(5) Uani d . 1 1 . .
    C C8 0.70005(15) 0.1301(3) 1.07078(11) 0.0465(5) Uani d . 1 1 . .
    H H8 0.6307 0.1059 1.0763 0.056 Uiso calc R 1 1 . .
    C C9 0.77472(15) 0.1280(3) 1.13896(11) 0.0457(5) Uani d . 1 1 . .
    H H9 0.7543 0.1020 1.1899 0.055 Uiso calc R 1 1 . .
    C C10 0.87902(15) 0.1633(3) 1.13416(11) 0.0401(5) Uani d . 1 1 . .
    C C11 0.90801(14) 0.2030(3) 1.05639(11) 0.0398(5) Uani d . 1 1 . .
    C C12 0.83282(14) 0.2061(3) 0.98785(11) 0.0404(5) Uani d . 1 1 . .
    H H12 0.8526 0.2338 0.9368 0.048 Uiso calc R 1 1 . .
    C C13 0.43182(15) 0.1785(3) 0.69788(11) 0.0420(5) Uani d . 1 1 . .
    C C14 0.95062(15) 0.1569(3) 1.21280(12) 0.0450(5) Uani d . 1 1 . .
    C C15 0.26093(16) 0.1350(4) 0.63245(12) 0.0577(6) Uani d . 1 1 . .
    H H15A 0.2837 0.0440 0.5969 0.087 Uiso calc R 1 1 . .
    H H15B 0.2584 0.2505 0.6054 0.087 Uiso calc R 1 1 . .
    H H15C 0.1928 0.1045 0.6454 0.087 Uiso calc R 1 1 . .
    C C16 1.12175(16) 0.1390(4) 1.27938(12) 0.0630(7) Uani d . 1 1 . .
    H H16A 1.1179 0.2521 1.3078 0.094 Uiso calc R 1 1 . .
    H H16B 1.1912 0.1218 1.2661 0.094 Uiso calc R 1 1 . .
    H H16C 1.1043 0.0415 1.3139 0.094 Uiso calc R 1 1 . .
    C C17 0.34918(16) 0.3548(4) 0.93227(12) 0.0585(6) Uani d . 1 1 . .
    H H17A 0.3545 0.2607 0.9730 0.088 Uiso calc R 1 1 . .
    H H17B 0.2793 0.4014 0.9245 0.088 Uiso calc R 1 1 . .
    H H17C 0.3969 0.4508 0.9502 0.088 Uiso calc R 1 1 . .
    C C18 1.04057(16) 0.2687(4) 0.97237(12) 0.0604(7) Uani d . 1 1 . .
    H H18A 1.0198 0.1664 0.9380 0.091 Uiso calc R 1 1 . .
    H H18B 1.1149 0.2826 0.9772 0.091 Uiso calc R 1 1 . .
    H H18C 1.0076 0.3763 0.9485 0.091 Uiso calc R 1 1 . .
    O O1 0.33324(10) 0.1438(2) 0.70733(8) 0.0530(4) Uani d . 1 1 . .
    O O2 0.46142(11) 0.1984(2) 0.63214(8) 0.0616(5) Uani d . 1 1 . .
    O O3 0.37416(9) 0.2830(2) 0.85684(7) 0.0475(4) Uani d . 1 1 . .
    O O4 1.04924(11) 0.1413(3) 1.20477(8) 0.0647(5) Uani d . 1 1 . .
    O O5 0.92109(13) 0.1656(4) 1.27824(9) 0.1001(8) Uani d . 1 1 . .
    O O6 1.00999(10) 0.2403(2) 1.05180(8) 0.0579(5) Uani d . 1 1 . .
loop_
    _atom_site_aniso_label
    _atom_site_aniso_U_11
    _atom_site_aniso_U_22
    _atom_site_aniso_U_33
    _atom_site_aniso_U_12
    _atom_site_aniso_U_13
    _atom_site_aniso_U_23
    C1 0.0377(10) 0.0468(11) 0.0326(10) -0.0036(9) 0.0012(8) -0.0007(9)
    C2 0.0396(10) 0.0555(12) 0.0257(10) -0.0045(9) 0.0039(8) -0.0019(8)
    C3 0.0331(10) 0.0523(12) 0.0288(10) -0.0056(9) 0.0041(7) -0.0010(8)
    C4 0.0408(11) 0.0524(12) 0.0291(10) -0.0054(9) 0.0040(8) -0.0018(8)
    C5 0.0436(11) 0.0645(14) 0.0297(10) -0.0037(10) 0.0073(8) -0.0076(9)
    C6 0.0375(11) 0.0636(14) 0.0386(11) 0.0016(10) 0.0050(9) -0.0075(10)
    C7 0.0413(11) 0.0452(11) 0.0321(10) 0.0004(9) 0.0012(8) -0.0003(8)
    C8 0.0382(11) 0.0651(14) 0.0361(11) -0.0038(10) 0.0045(9) 0.0048(9)
    C9 0.0461(11) 0.0623(14) 0.0297(10) -0.0010(10) 0.0082(9) 0.0057(9)
    C10 0.0423(11) 0.0499(12) 0.0275(10) 0.0004(9) 0.0024(8) 0.0009(8)
    C11 0.0359(10) 0.0507(12) 0.0325(10) -0.0005(9) 0.0033(8) 0.0007(8)
    C12 0.0408(11) 0.0537(12) 0.0265(10) -0.0002(9) 0.0034(8) 0.0027(8)
    C13 0.0401(11) 0.0553(12) 0.0304(10) -0.0016(9) 0.0033(8) -0.0034(9)
    C14 0.0458(12) 0.0606(13) 0.0285(10) -0.0015(10) 0.0050(9) 0.0032(9)
    C15 0.0452(12) 0.0891(18) 0.0356(12) -0.0075(11) -0.0071(9) -0.0099(11)
    C16 0.0470(12) 0.107(2) 0.0326(11) 0.0060(13) -0.0046(9) 0.0061(12)
    C17 0.0433(12) 0.0973(19) 0.0350(11) 0.0075(12) 0.0059(9) -0.0140(11)
    C18 0.0444(12) 0.1011(19) 0.0369(12) -0.0048(12) 0.0101(9) 0.0112(12)
    O1 0.0411(8) 0.0887(12) 0.0277(7) -0.0117(7) -0.0010(6) -0.0036(7)
    O2 0.0497(9) 0.1084(14) 0.0272(8) -0.0051(8) 0.0067(6) -0.0013(8)
    O3 0.0360(7) 0.0799(11) 0.0265(7) 0.0022(7) 0.0032(5) -0.0055(6)
    O4 0.0444(9) 0.1215(15) 0.0266(8) 0.0118(9) -0.0011(6) 0.0045(8)
    O5 0.0544(10) 0.217(2) 0.0287(9) 0.0005(12) 0.0049(7) 0.0034(11)
    O6 0.0368(8) 0.1072(13) 0.0289(7) -0.0093(8) 0.0018(6) 0.0119(8)
_geom_special_details
;
All e.s.d.'s (except the e.s.d. in the dihedral angle between two l.s. planes)
are estimated using the full covariance matrix. The cell e.s.d.'s are taken
into account individually in the estimation of e.s.d.'s in distances, angles
and torsion angles; correlations between e.s.d.'s in cell parameters are only
used when they are defined by crystal symmetry. An approximate (isotropic)
treatment of cell e.s.d.'s is used for estimating e.s.d.'s involving l.s.
planes.
;
loop_
    _geom_bond_atom_site_label_1
    _geom_bond_atom_site_label_2
    _geom_bond_site_symmetry_2
    _geom_bond_distance
    _geom_bond_publ_flag
    C1 C2 . 1.387(3) ?
    C1 C6 . 1.394(3) ?
    C1 C7 . 1.491(3) ?
    C2 C3 . 1.387(3) ?
    C2 H2 . 0.9300 ?
    C3 O3 . 1.359(2) ?
    C3 C4 . 1.410(2) ?
    C4 C5 . 1.386(3) ?
    C4 C13 . 1.494(3) ?
    C5 C6 . 1.378(3) ?
    C5 H5 . 0.9300 ?
    C6 H6 . 0.9300 ?
    C7 C12 . 1.389(3) ?
    C7 C8 . 1.393(3) ?
    C8 C9 . 1.381(3) ?
    C8 H8 . 0.9300 ?
    C9 C10 . 1.386(3) ?
    C9 H9 . 0.9300 ?
    C10 C11 . 1.407(2) ?
    C10 C14 . 1.489(3) ?
    C11 O6 . 1.359(2) ?
    C11 C12 . 1.389(3) ?
    C12 H12 . 0.9300 ?
    C13 O2 . 1.200(2) ?
    C13 O1 . 1.329(2) ?
    C14 O5 . 1.188(2) ?
    C14 O4 . 1.304(2) ?
    C15 O1 . 1.447(2) ?
    C15 H15A . 0.9600 ?
    C15 H15B . 0.9600 ?
    C15 H15C . 0.9600 ?
    C16 O4 . 1.444(2) ?
    C16 H16A . 0.9600 ?
    C16 H16B . 0.9600 ?
    C16 H16C . 0.9600 ?
    C17 O3 . 1.422(2) ?
    C17 H17A . 0.9600 ?
    C17 H17B . 0.9600 ?
    C17 H17C . 0.9600 ?
    C18 O6 . 1.426(2) ?
    C18 H18A . 0.9600 ?
    C18 H18B . 0.9600 ?
    C18 H18C . 0.9600 ?
loop_
    _geom_angle_atom_site_label_1
    _geom_angle_atom_site_label_2
    _geom_angle_atom_site_label_3
    _geom_angle_site_symmetry_1
    _geom_angle_site_symmetry_3
    _geom_angle
    _geom_angle_publ_flag
    C2 C1 C6 . . 118.52(17) ?
    C2 C1 C7 . . 120.74(17) ?
    C6 C1 C7 . . 120.74(17) ?
    C3 C2 C1 . . 121.67(17) ?
    C3 C2 H2 . . 119.2 ?
    C1 C2 H2 . . 119.2 ?
    O3 C3 C2 . . 122.91(16) ?
    O3 C3 C4 . . 117.51(16) ?
    C2 C3 C4 . . 119.56(17) ?
    C5 C4 C3 . . 118.12(17) ?
    C5 C4 C13 . . 116.23(16) ?
    C3 C4 C13 . . 125.66(17) ?
    C6 C5 C4 . . 122.01(18) ?
    C6 C5 H5 . . 119.0 ?
    C4 C5 H5 . . 119.0 ?
    C5 C6 C1 . . 120.08(18) ?
    C5 C6 H6 . . 120.0 ?
    C1 C6 H6 . . 120.0 ?
    C12 C7 C8 . . 118.60(17) ?
    C12 C7 C1 . . 119.85(17) ?
    C8 C7 C1 . . 121.54(18) ?
    C9 C8 C7 . . 119.84(18) ?
    C9 C8 H8 . . 120.1 ?
    C7 C8 H8 . . 120.1 ?
    C8 C9 C10 . . 122.39(17) ?
    C8 C9 H9 . . 118.8 ?
    C10 C9 H9 . . 118.8 ?
    C9 C10 C11 . . 117.76(17) ?
    C9 C10 C14 . . 116.46(16) ?
    C11 C10 C14 . . 125.78(17) ?
    O6 C11 C12 . . 122.32(16) ?
    O6 C11 C10 . . 117.80(16) ?
    C12 C11 C10 . . 119.86(17) ?
    C7 C12 C11 . . 121.53(17) ?
    C7 C12 H12 . . 119.2 ?
    C11 C12 H12 . . 119.2 ?
    O2 C13 O1 . . 123.42(17) ?
    O2 C13 C4 . . 123.29(18) ?
    O1 C13 C4 . . 113.25(16) ?
    O5 C14 O4 . . 121.94(18) ?
    O5 C14 C10 . . 123.11(19) ?
    O4 C14 C10 . . 114.95(16) ?
    O1 C15 H15A . . 109.5 ?
    O1 C15 H15B . . 109.5 ?
    H15A C15 H15B . . 109.5 ?
    O1 C15 H15C . . 109.5 ?
    H15A C15 H15C . . 109.5 ?
    H15B C15 H15C . . 109.5 ?
    O4 C16 H16A . . 109.5 ?
    O4 C16 H16B . . 109.5 ?
    H16A C16 H16B . . 109.5 ?
    O4 C16 H16C . . 109.5 ?
    H16A C16 H16C . . 109.5 ?
    H16B C16 H16C . . 109.5 ?
    O3 C17 H17A . . 109.5 ?
    O3 C17 H17B . . 109.5 ?
    H17A C17 H17B . . 109.5 ?
    O3 C17 H17C . . 109.5 ?
    H17A C17 H17C . . 109.5 ?
    H17B C17 H17C . . 109.5 ?
    O6 C18 H18A . . 109.5 ?
    O6 C18 H18B . . 109.5 ?
    H18A C18 H18B . . 109.5 ?
    O6 C18 H18C . . 109.5 ?
    H18A C18 H18C . . 109.5 ?
    H18B C18 H18C . . 109.5 ?
    C13 O1 C15 . . 115.73(15) ?
    C3 O3 C17 . . 117.41(14) ?
    C14 O4 C16 . . 116.86(16) ?
    C11 O6 C18 . . 117.77(15) ?
loop_
    _geom_torsion_atom_site_label_1
    _geom_torsion_atom_site_label_2
    _geom_torsion_atom_site_label_3
    _geom_torsion_atom_site_label_4
    _geom_torsion_site_symmetry_1
    _geom_torsion_site_symmetry_2
    _geom_torsion_site_symmetry_3
    _geom_torsion_site_symmetry_4
    _geom_torsion
    _geom_torsion_publ_flag
    C6 C1 C2 C3 . . . . -0.3(3) ?
    C7 C1 C2 C3 . . . . 178.88(18) ?
    C1 C2 C3 O3 . . . . -175.97(18) ?
    C1 C2 C3 C4 . . . . 2.1(3) ?
    O3 C3 C4 C5 . . . . 175.44(18) ?
    C2 C3 C4 C5 . . . . -2.7(3) ?
    O3 C3 C4 C13 . . . . -4.2(3) ?
    C2 C3 C4 C13 . . . . 177.70(19) ?
    C3 C4 C5 C6 . . . . 1.6(3) ?
    C13 C4 C5 C6 . . . . -178.72(19) ?
    C4 C5 C6 C1 . . . . 0.1(3) ?
    C2 C1 C6 C5 . . . . -0.8(3) ?
    C7 C1 C6 C5 . . . . -179.99(19) ?
    C2 C1 C7 C12 . . . . -150.2(2) ?
    C6 C1 C7 C12 . . . . 28.9(3) ?
    C2 C1 C7 C8 . . . . 28.9(3) y
    C6 C1 C7 C8 . . . . -152.0(2) ?
    C12 C7 C8 C9 . . . . -0.6(3) ?
    C1 C7 C8 C9 . . . . -179.67(19) ?
    C7 C8 C9 C10 . . . . 0.0(3) ?
    C8 C9 C10 C11 . . . . 0.3(3) ?
    C8 C9 C10 C14 . . . . 179.8(2) ?
    C9 C10 C11 O6 . . . . 179.02(19) ?
    C14 C10 C11 O6 . . . . -0.4(3) ?
    C9 C10 C11 C12 . . . . 0.1(3) ?
    C14 C10 C11 C12 . . . . -179.39(19) ?
    C8 C7 C12 C11 . . . . 0.9(3) ?
    C1 C7 C12 C11 . . . . -179.97(18) ?
    O6 C11 C12 C7 . . . . -179.58(18) ?
    C10 C11 C12 C7 . . . . -0.7(3) ?
    C5 C4 C13 O2 . . . . -24.9(3) ?
    C3 C4 C13 O2 . . . . 154.7(2) ?
    C5 C4 C13 O1 . . . . 152.69(19) ?
    C3 C4 C13 O1 . . . . -27.7(3) y
    C9 C10 C14 O5 . . . . -17.9(3) ?
    C11 C10 C14 O5 . . . . 161.6(2) ?
    C9 C10 C14 O4 . . . . 162.24(19) ?
    C11 C10 C14 O4 . . . . -18.3(3) y
    O2 C13 O1 C15 . . . . -1.3(3) ?
    C4 C13 O1 C15 . . . . -178.92(18) ?
    C2 C3 O3 C17 . . . . 7.5(3) ?
    C4 C3 O3 C17 . . . . -170.62(19) ?
    O5 C14 O4 C16 . . . . -1.3(4) ?
    C10 C14 O4 C16 . . . . 178.55(19) ?
    C12 C11 O6 C18 . . . . -5.2(3) ?
    C10 C11 O6 C18 . . . . 175.9(2) ?
data_New_Global_Publ_Block
_journal_date_recd_electronic     2014-03-05
_journal_date_accepted     2014-03-12
_journal_name_full     'Acta Crystallographica, Section E'
_journal_year     2014
_journal_volume     70
_journal_issue      4
_journal_page_first     o449
_journal_page_last     o449
_journal_paper_category     QO
_journal_paper_doi     10.1107/S1600536814005613
_journal_coeditor_code     LD2122
_publ_contact_author_name     'Fredrik Lundvall'
_publ_contact_author_address
;
Centre for Materials Science and Nanotechnology
Department of Chemistry
University of Oslo
PO Box 1126
0315 Oslo
Norway
;
_publ_contact_author_email     'fredrik.lundvall@smn.uio.no'
_publ_contact_author_fax     ?
_publ_contact_author_phone     ?
_publ_section_title
;
Dimethyl 3,3'-dimethoxybiphenyl-4,4'-dicarboxylate
;
loop_
    _publ_author_name
    _publ_author_footnote
    _publ_author_address
    'Lundvall, Fredrik' .
;
Centre for Materials Science and Nanotechnology
Department of Chemistry
University of Oslo
PO Box 1126
0315 Oslo
Norway
;
    'Wragg, David Stephen' .
;
Centre for Materials Science and Nanotechnology
Department of Chemistry
University of Oslo
PO Box 1126
0315 Oslo
Norway
inGAP National Centre of Research-based Innovation
Department of Chemistry
University of Oslo
PO Box 1126
0315 Oslo
Norway
;
    'Dietzel, Pascal D. C.' .
;
Department of Chemistry
University of Bergen
PO Box 7803
5020 Bergen
Norway
;
    'Fjellv\%ag, Helmer' .
;
Centre for Materials Science and Nanotechnology
Department of Chemistry
University of Oslo
PO Box 1126
0315 Oslo
Norway
;
