# Supplementary material for: Dimethyl 3,3′-di­meth­oxy­biphenyl-4,4′-di­carboxyl­ate
Source: Acta Crystallogr Sect E Struct Rep Online. 2014 Mar 15;70(Pt 4):o449. doi: 10.1107/S1600536814005613 (PMC3998533; doi:10.1107/S1600536814005613)
Supplement: Supplementary file 2 [file e-70-0o449-Isup2.hkl]

# 
# h,k,l, Fc-squared, Fo-squared, sigma(Fo-squared) and status flag 
# 
data_I
_shelx_title ' FL291_4 in P2(1)/c' 
_shelx_refln_list_code          4 
_shelx_F_calc_maximum      124.09 
_exptl_crystal_F_000       696.00 
_reflns_d_resolution_high  0.8297 
 
loop_ 
 _symmetry_equiv_pos_as_xyz 
 'x, y, z' 
 '-x, y+1/2, -z+1/2' 
 '-x, -y, -z' 
 'x, -y-1/2, z-1/2' 
 
_cell_length_a    12.9320 
_cell_length_b     7.3736 
_cell_length_c    16.4203 
_cell_angle_alpha  90.000 
_cell_angle_beta   97.410 
_cell_angle_gamma  90.000 
 
_shelx_F_squared_multiplier     1.000 
 
loop_ 
 _refln_index_h 
 _refln_index_k 
 _refln_index_l 
 _refln_F_squared_calc 
 _refln_F_squared_meas 
 _refln_F_squared_sigma 
 _refln_observed_status 
   4   0   0        3.17        2.75      0.68 o 
   5   0   0     2434.96     2627.03     19.45 o 
   6   0   0      218.18      280.34      3.61 o 
   7   0   0      583.76      636.86      6.78 o 
   8   0   0       53.23       91.74      2.36 o 
   9   0   0       49.10       62.36      4.56 o 
  10   0   0      368.02      370.52      5.42 o 
  11   0   0       49.95       60.93      3.05 o 
  12   0   0       20.28       30.34      2.46 o 
  13   0   0        3.91        1.91      3.69 o 
  14   0   0       28.72       31.70      5.96 o 
  15   0   0        2.84        6.74      8.29 o 
   1   1   0      974.18      983.32      7.42 o 
   2   1   0     3902.78     3850.88     43.60 o 
   3   1   0     1157.73     1114.06      7.96 o 
   4   1   0      127.45      101.34      1.73 o 
   5   1   0      302.30      311.44      2.64 o 
   6   1   0      454.86      516.12      3.68 o 
   7   1   0      885.98      914.81      6.88 o 
   8   1   0        3.52        5.33      0.95 o 
   9   1   0     1541.16     1543.32     10.94 o 
  10   1   0       78.22       75.98      1.92 o 
  11   1   0       48.89       55.97      2.00 o 
  12   1   0       43.10       57.54      2.50 o 
  13   1   0        1.01        0.57      1.62 o 
  14   1   0       54.20       73.78      4.66 o 
  15   1   0        2.43       -2.76      8.55 o 
   1   2   0      174.57      198.17      2.04 o 
   2   2   0     7598.91     7345.18     82.54 o 
   3   2   0        4.45        2.54      0.38 o 
   4   2   0       65.93       67.89      1.92 o 
   5   2   0       95.63      119.09      2.16 o 
   6   2   0      321.68      357.76      3.56 o 
   7   2   0       30.72       28.89      1.30 o 
   8   2   0       49.53       48.33      2.97 o 
   9   2   0       11.75       10.72      1.51 o 
  10   2   0       82.24       80.12      2.78 o 
  11   2   0      199.19      187.21      3.95 o 
  12   2   0        4.66        8.24      2.19 o 
  13   2   0       10.64        3.44      2.52 o 
  14   2   0        5.58       10.82      4.17 o 
  15   2   0        0.27        1.70      6.14 o 
   1   3   0       94.51      107.00      1.37 o 
   2   3   0     1109.90     1048.58      6.98 o 
   3   3   0       36.41       32.64      1.04 o 
   4   3   0        0.55       -0.42      0.55 o 
   5   3   0      186.13      181.50      2.47 o 
   6   3   0      176.77      209.16      2.89 o 
   7   3   0       13.56       13.90      1.14 o 
   8   3   0        7.94        9.86      1.26 o 
   9   3   0       56.69       60.85      2.31 o 
  10   3   0        3.46        5.88      1.67 o 
  11   3   0      265.13      260.61      6.69 o 
  12   3   0       99.90       92.28      5.35 o 
  13   3   0        0.04        1.22      3.68 o 
  14   3   0       14.25       35.42      6.30 o 
   0   4   0     1898.05     1802.00     16.43 o 
   1   4   0        0.81       -0.43      0.82 o 
   2   4   0     2002.86     1978.24     11.90 o 
   3   4   0      887.74      872.37      6.07 o 
   4   4   0      123.25      143.28      2.14 o 
   5   4   0      297.78      355.19      3.33 o 
   6   4   0       63.15       69.17      1.87 o 
   7   4   0       53.24       47.67      1.88 o 
   8   4   0       26.22       24.30      1.97 o 
   9   4   0        2.10        2.11      1.83 o 
  10   4   0        5.93        5.55      1.77 o 
  11   4   0      263.81      254.96      8.65 o 
  12   4   0        1.29       -4.27      5.44 o 
  13   4   0       77.84       64.52     11.83 o 
   1   5   0      246.81      236.72      3.09 o 
   2   5   0        7.54        6.78      1.22 o 
   3   5   0        3.38        0.63      0.98 o 
   4   5   0       99.34       81.81      2.01 o 
   5   5   0       12.03       11.87      1.07 o 
   6   5   0       23.00       20.61      1.21 o 
   7   5   0        8.19       12.50      1.62 o 
   8   5   0       16.22       17.78      1.90 o 
   9   5   0        6.41        7.35      1.72 o 
  10   5   0        6.00        9.06      3.93 o 
  11   5   0      135.84      154.26      8.70 o 
  12   5   0       31.29       26.79      6.14 o 
   0   6   0      553.65      701.55     10.67 o 
   1   6   0       11.34       17.16      1.52 o 
   2   6   0       25.67       34.92      1.83 o 
   3   6   0       16.92       12.53      1.52 o 
   4   6   0       45.84       54.67      2.65 o 
   5   6   0      110.31      126.49      3.07 o 
   6   6   0        5.65       21.81      1.89 o 
   7   6   0        4.54        9.13      1.88 o 
   8   6   0        0.35        0.47      2.42 o 
   9   6   0        0.17        0.78      7.17 o 
  10   6   0        6.17       10.84      4.46 o 
  11   6   0       18.66       13.60      8.81 o 
   1   7   0       20.07       22.86      2.26 o 
   2   7   0       31.27       34.84      2.36 o 
   3   7   0        5.84        8.39      2.40 o 
   4   7   0       46.36       45.08      4.06 o 
   5   7   0        3.61        3.58      2.05 o 
   6   7   0        0.61        2.44      2.23 o 
   7   7   0        1.41        8.83      4.82 o 
   8   7   0        0.00        5.69      4.81 o 
   9   7   0       33.85       33.59      5.92 o 
   0   8   0        0.05       15.48      4.88 o 
   1   8   0        1.38        2.29      3.09 o 
   2   8   0       14.68        9.17      3.40 o 
   3   8   0       29.26       24.44      3.37 o 
   4   8   0        3.88        0.47      3.39 o 
   5   8   0        4.17       -4.17      4.17 o 
   6   8   0        0.51        3.46      5.98 o 
 -15   1   1       31.21       39.83      7.25 o 
 -14   1   1        1.66        2.04      2.82 o 
 -13   1   1        4.81        2.76      1.60 o 
 -12   1   1       14.28       11.08      1.49 o 
 -11   1   1        7.45        9.42      1.22 o 
 -10   1   1       20.41       19.72      1.23 o 
  -9   1   1       13.13       17.26      0.99 o 
  -8   1   1       62.82       74.66      1.53 o 
  -7   1   1        0.01       -0.61      0.61 o 
  -6   1   1      248.52      249.84      2.29 o 
  -5   1   1     1255.45     1365.77      9.69 o 
  -4   1   1       54.82       46.70      0.75 o 
  -3   1   1      407.13      368.39      2.78 o 
  -2   1   1      829.66      883.27      6.32 o 
  -1   1   1        1.30        0.59      0.25 o 
   0   1   1     1068.45     1063.75      6.33 o 
   1   1   1      934.62      892.17      6.26 o 
   2   1   1        6.51        6.39      0.41 o 
   3   1   1      384.00      348.26      3.06 o 
   4   1   1       61.02       61.66      1.04 o 
   5   1   1      175.01      179.10      1.79 o 
   6   1   1      168.65      162.84      1.94 o 
   7   1   1       40.85       39.35      1.49 o 
   8   1   1      277.72      282.79      2.91 o 
   9   1   1       38.92       31.18      1.56 o 
  10   1   1       33.33       28.63      1.43 o 
  11   1   1      128.25      138.96      2.62 o 
  12   1   1        0.13       -1.24      1.41 o 
  13   1   1        7.71        6.70      2.07 o 
  14   1   1        0.93        4.51      3.82 o 
  15   1   1        0.81        2.72      9.84 o 
 -15   2   1       24.53       28.86      6.46 o 
 -14   2   1       13.38       14.18      5.41 o 
 -13   2   1        0.22       -1.99      2.38 o 
 -12   2   1      124.72      109.88      3.61 o 
 -11   2   1       44.56       35.12      2.23 o 
 -10   2   1       10.58       15.03      1.56 o 
  -9   2   1        0.20        0.03      1.17 o 
  -8   2   1       89.58       87.93      2.23 o 
  -7   2   1      141.77      153.65      3.51 o 
  -6   2   1     2451.23     2780.60     21.34 o 
  -5   2   1      122.33      130.63      1.95 o 
  -4   2   1       27.95       27.96      1.05 o 
  -3   2   1       58.35       52.60      1.03 o 
  -2   2   1      527.37      498.22      3.52 o 
   0   2   1       25.37       21.32      1.55 o 
   1   2   1      167.72      207.37      2.83 o 
   2   2   1     2952.31     2908.06     19.94 o 
   3   2   1        1.49        2.95      0.39 o 
   4   2   1     1057.11     1140.76      8.77 o 
   5   2   1       28.33       24.77      1.35 o 
   6   2   1      176.17      208.95      2.89 o 
   7   2   1      161.10      130.67      2.44 o 
   8   2   1       94.65       95.01      2.37 o 
   9   2   1      230.03      219.23      3.64 o 
  10   2   1        2.04       -0.01      1.44 o 
  11   2   1        0.34       -1.71      1.71 o 
  12   2   1      573.97      561.66      7.58 o 
  13   2   1        2.35        1.12      2.57 o 
  14   2   1       15.21       32.79      5.54 o 
 -14   3   1        0.00        0.48      6.30 o 
 -13   3   1        0.13       -1.75      4.52 o 
 -12   3   1        0.74        2.66      2.19 o 
 -11   3   1       42.72       29.91      2.12 o 
 -10   3   1        2.52        6.20      1.51 o 
  -9   3   1        9.93        8.19      1.12 o 
  -8   3   1       98.67       94.36      2.17 o 
  -7   3   1        0.23        0.81      1.19 o 
  -6   3   1      465.22      533.59      4.66 o 
  -5   3   1     1894.32     1902.49     11.08 o 
  -4   3   1       21.56       23.80      0.92 o 
  -3   3   1        6.17        6.25      0.63 o 
  -2   3   1     1060.80     1093.17      7.21 o 
  -1   3   1       43.03       39.44      1.02 o 
   0   3   1     2023.19     2082.56     12.72 o 
   1   3   1     1006.28     1045.78      7.02 o 
   2   3   1        4.96        7.52      0.63 o 
   3   3   1       11.42        9.74      0.86 o 
   4   3   1        7.97        3.79      0.56 o 
   5   3   1      129.07      103.56      2.12 o 
   6   3   1      366.72      410.42      5.05 o 
   7   3   1      126.32      129.87      2.58 o 
   8   3   1      207.44      219.97      3.47 o 
   9   3   1       72.98       73.29      2.99 o 
  10   3   1       90.24       78.15      3.11 o 
  11   3   1       39.25       37.32      2.57 o 
  12   3   1        4.29       10.12      2.59 o 
  13   3   1        3.06        8.77      3.71 o 
  14   3   1        0.05       -0.71      5.68 o 
 -13   4   1        0.63        3.02      5.07 o 
 -12   4   1        0.12       -1.55      4.64 o 
 -11   4   1       16.34       15.72      4.52 o 
 -10   4   1       21.59       23.05      4.15 o 
  -9   4   1        0.02       -0.78      2.32 o 
  -8   4   1        5.07        0.58      2.16 o 
  -7   4   1        7.59        6.10      0.89 o 
  -6   4   1      426.06      472.22      5.60 o 
  -5   4   1        0.11        0.65      0.66 o 
  -4   4   1      287.75      293.39      3.09 o 
  -3   4   1      970.92      931.85      7.99 o 
  -2   4   1      200.41      222.21      2.61 o 
  -1   4   1     7157.33     7403.57     42.36 o 
   0   4   1      115.66      115.97      2.75 o 
   1   4   1       85.26       93.78      5.21 o 
   2   4   1        5.39        4.13      0.96 o 
   3   4   1        3.49        3.70      0.93 o 
   4   4   1      358.31      397.47      3.93 o 
   5   4   1       40.90       39.17      1.53 o 
   6   4   1       17.09       24.74      1.49 o 
   7   4   1       41.75       45.30      2.15 o 
   8   4   1       67.64       66.74      2.52 o 
   9   4   1      109.72      101.35      4.15 o 
  10   4   1       20.74       22.25      2.52 o 
  11   4   1       25.51       28.18      2.74 o 
  12   4   1      201.78      200.48      9.71 o 
  13   4   1        4.02        1.23      5.04 o 
 -12   5   1       49.66       53.43      6.39 o 
 -11   5   1       46.65       43.29      5.36 o 
 -10   5   1       15.81       20.28      4.64 o 
  -9   5   1        6.65        5.00      3.47 o 
  -8   5   1        9.15        6.90      3.22 o 
  -7   5   1        4.68        2.37      1.31 o 
  -6   5   1      133.13      127.56      2.03 o 
  -5   5   1      186.53      196.22      2.52 o 
  -4   5   1        0.06        2.08      1.00 o 
  -3   5   1      440.61      446.55      4.31 o 
  -2   5   1       16.32       21.42      1.61 o 
  -1   5   1       79.22       76.70      1.96 o 
   0   5   1      142.28      135.31      2.27 o 
   1   5   1       31.50       33.02      1.55 o 
   2   5   1       36.95       45.55      1.89 o 
   3   5   1       12.49       20.62      1.56 o 
   4   5   1       18.61       16.14      1.22 o 
   5   5   1        1.68        1.38      1.19 o 
   6   5   1       47.11       48.13      1.59 o 
   7   5   1       19.81       21.06      2.13 o 
   8   5   1        1.83        2.32      1.89 o 
   9   5   1       13.26       18.77      2.22 o 
  10   5   1        0.03       -1.18      2.23 o 
  11   5   1       83.49       78.08      7.67 o 
  12   5   1       15.69       15.28      6.11 o 
 -11   6   1        0.63        1.99      5.50 o 
 -10   6   1        7.67       12.06      9.50 o 
  -9   6   1        1.50        7.30      9.33 o 
  -8   6   1        3.55        0.45      6.22 o 
  -7   6   1        0.01       -1.23      1.23 o 
  -6   6   1        0.02        1.08      1.90 o 
  -5   6   1       15.37       18.36      1.67 o 
  -4   6   1      342.95      341.92      4.18 o 
  -3   6   1      722.73      704.67      7.59 o 
  -2   6   1       13.36       11.63      1.52 o 
  -1   6   1        0.93        0.84      1.30 o 
   0   6   1       27.28       19.51      1.61 o 
   1   6   1        0.14       -1.17      1.43 o 
   2   6   1      224.35      215.46      3.47 o 
   3   6   1        0.64        2.45      1.56 o 
   4   6   1       20.65       15.89      1.53 o 
   5   6   1       10.69        8.78      1.66 o 
   6   6   1        0.95        3.95      1.74 o 
   7   6   1        0.90        2.66      1.95 o 
   8   6   1        4.04        4.00      2.33 o 
   9   6   1        2.82        5.06      7.86 o 
  10   6   1       53.98       59.28      6.39 o 
  11   6   1       22.68       28.67      9.67 o 
  -9   7   1        5.10       11.25      5.27 o 
  -8   7   1        0.00       -0.06      8.72 o 
  -7   7   1        0.77        1.04      7.08 o 
  -6   7   1       12.53       12.19      2.31 o 
  -5   7   1        0.23        1.54      2.04 o 
  -4   7   1        0.67        1.10      2.53 o 
  -3   7   1      103.69      104.59      4.88 o 
  -2   7   1       31.11       25.39      2.25 o 
  -1   7   1        8.46        7.08      1.96 o 
   0   7   1        0.43        2.76      1.91 o 
   1   7   1        4.88        4.04      1.97 o 
   2   7   1       10.40       14.37      2.20 o 
   3   7   1       16.14       10.84      2.15 o 
   4   7   1        4.47        4.12      2.36 o 
   5   7   1        0.48        3.86      2.97 o 
   6   7   1        0.81       -1.00      3.13 o 
   7   7   1        0.02        5.49      3.37 o 
   8   7   1        2.62        6.62      4.99 o 
   9   7   1        0.06        3.86      5.29 o 
  -6   8   1        2.98        0.55      5.67 o 
  -5   8   1        6.92        5.51      4.51 o 
  -4   8   1       35.44       40.42      4.52 o 
  -3   8   1       53.60       55.12      4.60 o 
  -2   8   1        0.22        1.97      2.73 o 
  -1   8   1       36.23       32.12      3.55 o 
   0   8   1        0.43       -0.23      3.25 o 
   1   8   1        1.77        4.36      3.12 o 
   2   8   1       34.47       29.42      3.14 o 
   3   8   1        1.01        3.69      4.26 o 
   4   8   1        2.16        4.69      3.57 o 
   5   8   1        3.16        5.37      4.18 o 
   6   8   1        1.39        3.27      9.15 o 
 -15   0   2       49.35       67.01      9.50 o 
 -14   0   2        0.01       -3.89      3.89 o 
 -13   0   2      144.59      129.99      6.16 o 
 -12   0   2       77.65       64.70      3.51 o 
 -11   0   2       36.15       40.42      3.44 o 
 -10   0   2       17.28       31.72      2.05 o 
  -9   0   2       17.60       21.41      1.57 o 
  -8   0   2      234.62      261.64      3.89 o 
  -7   0   2     8078.20     9365.99     74.53 o 
  -6   0   2       49.10       46.14      1.57 o 
  -5   0   2     5340.85     5228.75     48.42 o 
  -4   0   2      762.58      684.23      6.43 o 
  -3   0   2      225.61      208.62      2.92 o 
  -1   0   2      686.00      617.76      5.52 o 
   0   0   2     1979.66     1999.65     17.87 o 
   1   0   2      902.72      771.31     10.14 o 
   2   0   2       15.17        9.63      0.73 o 
   3   0   2      989.72      872.57      9.27 o 
   4   0   2     2101.78     1926.61     19.87 o 
   5   0   2      262.83      290.47      3.29 o 
   6   0   2     2632.40     2408.00     20.65 o 
   7   0   2        4.59        5.13      1.03 o 
   8   0   2       66.95       87.99      2.56 o 
   9   0   2       68.36       77.83      2.69 o 
  10   0   2       10.64        9.69      2.07 o 
  11   0   2     2692.56     2786.85     25.08 o 
  12   0   2       28.92       32.02      2.60 o 
  13   0   2       17.45       17.80      2.78 o 
  14   0   2       28.71       26.54      4.97 o 
  15   0   2        2.85        2.25      9.15 o 
 -15   1   2        0.87        5.35      8.12 o 
 -14   1   2        0.00        2.38      3.08 o 
 -13   1   2       13.23       11.42      1.70 o 
 -12   1   2      101.98       87.56      2.46 o 
 -11   1   2      188.48      169.94      2.51 o 
 -10   1   2        0.94        1.25      1.23 o 
  -9   1   2      197.62      192.56      2.42 o 
  -8   1   2      336.29      355.05      3.44 o 
  -7   1   2     1430.91     1635.95     10.94 o 
  -6   1   2     5761.69     6326.70     38.39 o 
  -5   1   2      490.26      479.65      3.36 o 
  -4   1   2      478.83      449.05      3.20 o 
  -3   1   2      597.60      615.25      4.69 o 
  -2   1   2      414.25      370.58      2.98 o 
   0   1   2      114.42      125.34      1.49 o 
   1   1   2      327.68      299.67      2.51 o 
   2   1   2        9.16       15.97      0.65 o 
   3   1   2        3.76        3.95      0.46 o 
   4   1   2     6082.63     6058.72     39.78 o 
   5   1   2      197.39      191.56      2.03 o 
   6   1   2      331.66      330.83      3.27 o 
   7   1   2      417.41      384.48      3.46 o 
   8   1   2        4.02        6.29      0.86 o 
   9   1   2      211.81      222.99      2.80 o 
  10   1   2       87.75       95.44      2.20 o 
  11   1   2       14.05       17.34      1.71 o 
  12   1   2       21.93       30.15      1.95 o 
  13   1   2        2.85        0.64      2.12 o 
  14   1   2        0.46        0.24      3.66 o 
  15   1   2        5.69       10.27     15.63 o 
 -15   2   2        0.31       -1.06      5.55 o 
 -14   2   2        0.15        8.73      4.92 o 
 -13   2   2        1.70        1.60      4.20 o 
 -12   2   2       46.12       36.80      2.11 o 
 -11   2   2        6.75        6.07      1.51 o 
 -10   2   2       17.77       19.70      1.48 o 
  -9   2   2       13.67       12.63      1.31 o 
  -8   2   2       14.52       19.77      1.22 o 
  -7   2   2     1487.34     1628.77     15.56 o 
  -6   2   2        3.29        5.18      0.42 o 
  -5   2   2     1625.47     1564.55     13.61 o 
  -4   2   2       55.32       56.17      1.21 o 
  -3   2   2      103.98      108.22      1.67 o 
  -2   2   2      388.44      389.23      2.96 o 
  -1   2   2     1674.50     1653.71     10.64 o 
   0   2   2      916.88      870.23      5.76 o 
   1   2   2     2102.77     2044.84     12.28 o 
   2   2   2       92.50       83.63      1.31 o 
   3   2   2      392.15      356.15      2.97 o 
   4   2   2      887.48      842.89      5.79 o 
   5   2   2       41.84       34.90      1.03 o 
   6   2   2      833.99      790.83      7.04 o 
   7   2   2       13.04       12.00      1.15 o 
   8   2   2       15.79       15.28      1.40 o 
   9   2   2       55.88       56.24      2.63 o 
  10   2   2      108.06      117.29      3.46 o 
  11   2   2      518.34      545.19      7.23 o 
  12   2   2        7.73        7.57      2.67 o 
  13   2   2        2.11        3.59      3.13 o 
  14   2   2       18.31       22.65      4.75 o 
 -14   3   2       19.95       29.50      6.29 o 
 -13   3   2        0.98        8.21      4.82 o 
 -12   3   2       54.31       46.71      2.98 o 
 -11   3   2        7.47        6.17      1.48 o 
 -10   3   2       14.30       14.44      1.65 o 
  -9   3   2       44.92       49.31      2.25 o 
  -8   3   2      131.48      127.72      3.84 o 
  -7   3   2       20.33       22.75      2.70 o 
  -6   3   2       38.52       37.71      2.04 o 
  -5   3   2       30.24       26.96      1.16 o 
  -4   3   2      846.08      896.36      6.08 o 
  -3   3   2      155.96      155.49      1.80 o 
  -2   3   2        1.89        0.72      0.46 o 
  -1   3   2      977.72     1019.93      6.46 o 
   0   3   2      951.11      875.68      6.12 o 
   1   3   2      144.80      141.57      1.87 o 
   2   3   2      454.81      411.79      4.03 o 
   3   3   2        0.16        0.17      0.54 o 
   4   3   2      582.97      571.27      4.95 o 
   5   3   2       19.68       20.97      0.89 o 
   6   3   2       96.82       97.19      2.97 o 
   7   3   2      370.46      357.39      4.50 o 
   8   3   2       16.26       18.53      1.55 o 
   9   3   2      187.84      189.56      4.15 o 
  10   3   2      360.47      368.56      5.83 o 
  11   3   2       20.84       17.68      2.81 o 
  12   3   2      129.26      139.56      5.18 o 
  13   3   2        4.61        4.95      4.53 o 
  14   3   2        6.08        9.04      5.79 o 
 -13   4   2       46.16       39.10     11.40 o 
 -12   4   2        8.31        6.97      6.13 o 
 -11   4   2       11.33        5.24      4.13 o 
 -10   4   2       30.33       29.72      3.37 o 
  -9   4   2        0.16        0.87      2.17 o 
  -8   4   2        7.75        6.66      2.19 o 
  -7   4   2       14.04       11.29      2.34 o 
  -6   4   2       22.24       23.77      1.89 o 
  -5   4   2      151.59      143.64      1.84 o 
  -4   4   2      237.98      250.96      2.91 o 
  -3   4   2        0.42        0.46      0.70 o 
  -2   4   2     1609.07     1672.98     10.87 o 
  -1   4   2      315.40      283.31      4.54 o 
   0   4   2     2425.72     2242.21     15.08 o 
   1   4   2      678.32      629.37      5.41 o 
   2   4   2       51.85       45.64      1.38 o 
   3   4   2      200.11      198.14      2.52 o 
   4   4   2       65.67       59.54      1.62 o 
   5   4   2       10.79        5.53      0.85 o 
   6   4   2       65.37       49.57      2.13 o 
   7   4   2        0.31       -1.38      1.45 o 
   8   4   2       17.50       16.85      1.80 o 
   9   4   2       13.30       11.05      2.03 o 
  10   4   2      111.97      123.27      4.35 o 
  11   4   2      102.38       94.42      4.46 o 
  12   4   2        0.14       -3.87      3.87 o 
  13   4   2       39.56       45.77      6.53 o 
 -12   5   2        3.70       10.65      5.56 o 
 -11   5   2       17.58       21.99      5.48 o 
 -10   5   2        1.52       -3.90      3.90 o 
  -9   5   2        0.57        2.37      3.05 o 
  -8   5   2       11.95       10.20      2.87 o 
  -7   5   2       13.48       13.36      1.92 o 
  -6   5   2      195.63      194.44      2.74 o 
  -5   5   2        6.03        5.15      0.95 o 
  -4   5   2      235.09      254.45      3.06 o 
  -3   5   2      337.18      302.69      3.74 o 
  -2   5   2        0.14        0.70      0.96 o 
  -1   5   2       33.31       36.66      1.60 o 
   0   5   2      362.14      336.70      3.74 o 
   1   5   2       77.28       77.01      1.90 o 
   2   5   2        9.21       10.08      1.25 o 
   3   5   2       11.51       13.65      1.20 o 
   4   5   2       29.58       36.39      1.66 o 
   5   5   2       27.92       43.89      1.98 o 
   6   5   2       22.38       25.37      1.44 o 
   7   5   2        3.29       10.39      2.31 o 
   8   5   2       23.28       29.42      2.63 o 
   9   5   2        7.40       11.61      2.95 o 
  10   5   2       87.23       77.77      5.13 o 
  11   5   2        0.00       -2.91      5.07 o 
  12   5   2      170.88      158.23     10.69 o 
 -11   6   2       16.82       23.55     10.62 o 
 -10   6   2       22.65       24.10     10.97 o 
  -9   6   2        1.09       -1.51      4.32 o 
  -8   6   2        0.05       -3.90      3.90 o 
  -7   6   2       24.15       18.50      1.83 o 
  -6   6   2        0.24        1.18      1.25 o 
  -5   6   2        1.09        1.27      1.52 o 
  -4   6   2        7.92        6.40      1.55 o 
  -3   6   2        2.54        0.36      1.41 o 
  -2   6   2      793.47      719.99      6.95 o 
  -1   6   2        1.11        3.65      1.40 o 
   0   6   2      126.13      110.07      2.98 o 
   1   6   2       28.41       25.95      1.59 o 
   2   6   2        9.55       10.68      1.56 o 
   3   6   2        0.87        2.03      1.33 o 
   4   6   2        0.91        0.07      1.43 o 
   5   6   2        8.67        8.50      1.71 o 
   6   6   2       13.29       13.19      1.73 o 
   7   6   2       11.15        9.56      1.76 o 
   8   6   2       35.32       31.75      3.12 o 
   9   6   2        2.09        4.28      4.74 o 
  10   6   2        3.94        5.18      5.43 o 
  11   6   2       91.31       77.03     10.54 o 
  -9   7   2        1.09        3.16      5.21 o 
  -8   7   2        0.39       -6.14      8.12 o 
  -7   7   2        1.31        6.65      5.01 o 
  -6   7   2       10.95       12.38      2.17 o 
  -5   7   2        5.82       -0.10      2.16 o 
  -4   7   2        6.85        8.13      2.05 o 
  -3   7   2       27.74       27.03      2.79 o 
  -2   7   2       11.26        7.68      2.13 o 
  -1   7   2       27.00       17.62      2.04 o 
   0   7   2        5.20        3.82      2.01 o 
   1   7   2       31.20       28.85      2.36 o 
   2   7   2       68.66       73.28      4.89 o 
   3   7   2       22.01       22.17      3.23 o 
   4   7   2        6.61        4.71      2.49 o 
   5   7   2       12.86       12.41      2.38 o 
   6   7   2        7.53        9.52      2.44 o 
   7   7   2       19.65       17.50      4.59 o 
   8   7   2       14.03       15.93      5.56 o 
   9   7   2        4.09       11.92      9.50 o 
  -6   8   2        0.87        6.54      6.28 o 
  -5   8   2        4.17        1.64      4.40 o 
  -4   8   2       47.96       40.76      7.29 o 
  -3   8   2        1.67       -1.28      3.75 o 
  -2   8   2       51.87       44.42      3.68 o 
  -1   8   2       14.25       13.59      4.26 o 
   0   8   2        5.95        4.49      3.23 o 
   1   8   2        0.62        0.05      3.95 o 
   2   8   2        3.48        4.37      3.02 o 
   3   8   2        5.30        1.07      3.23 o 
   4   8   2        0.85       -0.31      3.58 o 
   5   8   2        0.94       -2.58      4.34 o 
   6   8   2        2.90        6.50      6.74 o 
 -15   1   3       26.69       32.58      5.95 o 
 -14   1   3        0.65        4.40      3.08 o 
 -13   1   3        0.21        0.05      1.70 o 
 -12   1   3      145.79      128.40      2.70 o 
 -11   1   3        0.61       -1.08      1.08 o 
 -10   1   3        0.16        0.62      1.13 o 
  -9   1   3        3.52        2.89      0.84 o 
  -8   1   3      138.23      153.11      2.20 o 
  -7   1   3      784.67      848.29      6.75 o 
  -6   1   3      104.34      113.18      1.57 o 
  -5   1   3      636.25      597.42      4.26 o 
  -4   1   3       16.27       25.67      0.94 o 
  -3   1   3        7.56        8.68      0.50 o 
  -2   1   3     1791.85     1733.69     10.38 o 
  -1   1   3      880.31      790.60      6.19 o 
   0   1   3       54.47       56.28      1.08 o 
   1   1   3       40.48       39.59      0.93 o 
   2   1   3      118.65      104.03      1.53 o 
   3   1   3      218.15      192.84      2.20 o 
   4   1   3      504.57      524.28      4.06 o 
   5   1   3       27.62       22.71      1.02 o 
   6   1   3      285.19      292.32      2.90 o 
   7   1   3        4.34        5.78      0.80 o 
   8   1   3      186.59      169.19      2.47 o 
   9   1   3        0.46        0.47      0.96 o 
  10   1   3        4.38        6.94      1.21 o 
  11   1   3      906.28      944.84      7.60 o 
  12   1   3        2.03        1.39      1.79 o 
  13   1   3        2.36        4.13      2.21 o 
  14   1   3        6.04       10.70      5.79 o 
 -15   2   3        0.79        8.27      7.94 o 
 -14   2   3       16.55       11.23      5.01 o 
 -13   2   3        0.62        2.80      2.76 o 
 -12   2   3       82.17       68.27      3.93 o 
 -11   2   3       66.20       58.65      2.55 o 
 -10   2   3        0.69        2.92      1.16 o 
  -9   2   3        0.47        0.26      0.82 o 
  -8   2   3      771.73      835.50      7.64 o 
  -7   2   3       32.25       37.83      1.03 o 
  -6   2   3      651.65      590.12      6.00 o 
  -5   2   3      288.05      312.99      3.81 o 
  -4   2   3       26.75       19.52      1.01 o 
  -3   2   3      413.05      368.81      3.68 o 
  -2   2   3       63.91       65.06      1.09 o 
  -1   2   3    10855.39    10381.01    164.23 o 
   0   2   3      149.18      145.29      1.74 o 
   1   2   3       84.99       76.98      1.31 o 
   2   2   3     3449.41     3518.03     20.61 o 
   3   2   3      381.36      342.92      3.26 o 
   4   2   3     1008.31      956.90      7.77 o 
   5   2   3       15.51       15.35      0.85 o 
   6   2   3       51.23       48.25      1.45 o 
   7   2   3       14.69       11.54      0.84 o 
   8   2   3       25.63       22.61      1.14 o 
   9   2   3      137.78      136.53      2.26 o 
  10   2   3     1414.57     1455.82     22.21 o 
  11   2   3       10.91       15.81      2.33 o 
  12   2   3        1.69       -0.69      2.49 o 
  13   2   3       16.24       17.98      3.11 o 
  14   2   3        2.06        2.37      4.54 o 
 -14   3   3        0.90        4.04     11.83 o 
 -13   3   3        1.37        6.89      4.81 o 
 -12   3   3      262.35      268.32      7.45 o 
 -11   3   3       10.32       11.09      2.87 o 
 -10   3   3        1.90        0.19      2.68 o 
  -9   3   3       15.45       19.37      2.27 o 
  -8   3   3       98.60      103.07      3.47 o 
  -7   3   3     1263.07     1344.61     10.43 o 
  -6   3   3      111.61      109.72      2.45 o 
  -5   3   3      190.42      215.20      2.83 o 
  -4   3   3       53.88       40.49      1.46 o 
  -3   3   3       23.65       21.54      0.84 o 
  -2   3   3     2186.25     2209.37     15.48 o 
  -1   3   3      459.39      394.34      3.44 o 
   0   3   3      420.59      419.64      3.64 o 
   1   3   3      746.87      729.66      5.46 o 
   2   3   3      136.81      126.45      1.76 o 
   3   3   3       50.12       41.62      1.33 o 
   4   3   3      449.15      420.40      3.75 o 
   5   3   3      213.22      209.82      2.78 o 
   6   3   3      550.68      534.52      5.20 o 
   7   3   3        7.02        4.36      1.38 o 
   8   3   3       62.84       67.69      2.51 o 
   9   3   3        3.90        4.12      1.61 o 
  10   3   3       39.36       37.94      2.64 o 
  11   3   3     1380.08     1507.73     33.86 o 
  12   3   3        7.60       13.56      3.56 o 
  13   3   3       10.46       13.15      4.48 o 
  14   3   3        3.59        9.77      6.32 o 
 -13   4   3        3.52        5.35      5.43 o 
 -12   4   3       43.97       39.12      6.41 o 
 -11   4   3       74.35       69.67      4.95 o 
 -10   4   3       13.49       10.77      3.36 o 
  -9   4   3        5.52        5.27      2.26 o 
  -8   4   3      152.28      133.91      4.26 o 
  -7   4   3        2.09        2.16      1.30 o 
  -6   4   3        0.73       -0.55      0.86 o 
  -5   4   3        0.22        0.68      0.85 o 
  -4   4   3        1.54        3.83      0.80 o 
  -3   4   3      254.19      226.62      2.64 o 
  -2   4   3      348.99      344.21      3.27 o 
  -1   4   3        3.48        4.09      0.76 o 
   0   4   3        0.00       -0.68      0.82 o 
   1   4   3        0.90        0.09      0.74 o 
   2   4   3      475.26      438.37      4.36 o 
   3   4   3      216.45      226.79      3.15 o 
   4   4   3      140.68      124.16      2.14 o 
   5   4   3       41.01       37.97      1.54 o 
   6   4   3        0.06        1.70      1.05 o 
   7   4   3        0.64       -0.17      1.53 o 
   8   4   3        9.20       10.14      1.67 o 
   9   4   3        9.15        8.36      2.30 o 
  10   4   3      556.63      557.53      8.47 o 
  11   4   3        2.46        3.59      3.00 o 
  12   4   3       15.61       28.19      9.93 o 
  13   4   3       33.74       33.97      6.71 o 
 -12   5   3        8.37        8.38      5.98 o 
 -11   5   3       19.66       13.31      4.23 o 
 -10   5   3        0.09       -3.31      3.31 o 
  -9   5   3       11.02       11.84      3.76 o 
  -8   5   3        5.81       -0.72      2.99 o 
  -7   5   3       39.05       29.77      2.03 o 
  -6   5   3        2.54        3.78      1.28 o 
  -5   5   3       85.38       92.23      2.27 o 
  -4   5   3       43.72       41.17      1.60 o 
  -3   5   3        8.57        6.55      1.06 o 
  -2   5   3      239.83      221.16      2.98 o 
  -1   5   3       52.49       58.27      2.36 o 
   0   5   3      390.46      408.09      4.85 o 
   1   5   3      189.96      171.73      2.59 o 
   2   5   3       25.52       24.75      1.46 o 
   3   5   3        0.35        1.38      1.08 o 
   4   5   3        8.56       17.89      1.29 o 
   5   5   3       66.89       54.52      2.09 o 
   6   5   3       87.18       75.39      2.15 o 
   7   5   3        0.05        0.87      2.24 o 
   8   5   3       97.09       98.04      4.29 o 
   9   5   3        2.49        5.98      2.63 o 
  10   5   3       15.78       13.62      3.09 o 
  11   5   3       36.34       42.90      5.88 o 
  12   5   3        0.27       16.80      6.40 o 
 -11   6   3        7.66       17.19      8.72 o 
 -10   6   3       15.35       12.76      3.75 o 
  -9   6   3       10.93       10.91      3.91 o 
  -8   6   3        0.34        2.22      3.59 o 
  -7   6   3        0.22        0.38      1.80 o 
  -6   6   3       46.42       53.62      3.53 o 
  -5   6   3       10.94        8.05      1.72 o 
  -4   6   3        2.48        2.00      1.35 o 
  -2   6   3      138.59      112.21      3.41 o 
  -1   6   3      612.15      556.05      5.58 o 
   0   6   3       26.40       33.60      2.01 o 
   1   6   3        2.77        1.59      1.31 o 
   2   6   3        1.23        2.16      1.67 o 
   3   6   3        8.39        5.69      1.48 o 
   4   6   3        0.30        0.98      1.62 o 
   5   6   3        3.49        4.66      2.00 o 
   6   6   3        3.06        7.61      1.79 o 
   7   6   3       19.73       20.50      1.78 o 
   8   6   3       34.83       39.14      3.38 o 
   9   6   3        8.37        7.41      3.51 o 
  10   6   3        3.21        3.20      5.11 o 
  -9   7   3        1.76        6.61      5.96 o 
  -8   7   3       11.92       15.91      5.96 o 
  -7   7   3       13.64       11.30      4.26 o 
  -6   7   3        1.79        2.55      2.01 o 
  -5   7   3       37.43       31.86      2.28 o 
  -4   7   3      134.95      126.88      5.11 o 
  -3   7   3        0.00        1.02      2.14 o 
  -2   7   3        0.90        5.43      2.35 o 
  -1   7   3       47.10       47.97      4.98 o 
   0   7   3       58.61       55.64      2.71 o 
   1   7   3        0.14       -2.14      2.14 o 
   2   7   3        1.86        4.08      2.09 o 
   3   7   3        0.03       -1.60      2.10 o 
   4   7   3        1.89        5.69      2.96 o 
   5   7   3        5.23        4.60      2.17 o 
   6   7   3        2.90        5.06      2.67 o 
   7   7   3        0.42        2.64      3.84 o 
   8   7   3       40.20       44.01     13.64 o 
  -6   8   3       11.21        5.95      6.47 o 
  -5   8   3        0.02       -1.00      6.64 o 
  -4   8   3        3.87        7.86      5.72 o 
  -3   8   3       75.77       57.14      4.25 o 
  -2   8   3        7.15        7.94      3.13 o 
  -1   8   3       62.62       43.59      5.35 o 
   0   8   3        1.56       -0.74      4.14 o 
   1   8   3        8.84       10.59      4.78 o 
   2   8   3       22.84       35.30      3.56 o 
   3   8   3        0.00        9.47      3.46 o 
   4   8   3        0.42       -3.69      3.69 o 
   5   8   3        0.27       -3.05      5.74 o 
   6   8   3        1.26        6.74      9.50 o 
 -15   0   4        5.86       -6.56      7.43 o 
 -14   0   4       32.46       34.15      3.98 o 
 -13   0   4      288.14      254.24      8.62 o 
 -12   0   4      466.36      422.25      9.00 o 
 -11   0   4        6.61        5.46      1.74 o 
 -10   0   4       10.07        8.31      1.67 o 
  -9   0   4        7.22        1.87      1.70 o 
  -8   0   4      188.06      223.27      3.71 o 
  -7   0   4      151.49      124.86      2.63 o 
  -6   0   4       59.34       53.32      1.86 o 
  -5   0   4       42.35       47.25      1.99 o 
  -4   0   4     7804.22     8102.60     91.26 o 
  -3   0   4       13.35        9.77      1.00 o 
  -2   0   4     7151.04     6719.41    113.19 o 
  -1   0   4     2698.65     2684.11     24.92 o 
   0   0   4      181.22      144.47      2.76 o 
   2   0   4      149.41      161.83      2.66 o 
   3   0   4     1915.96     1738.75     15.37 o 
   4   0   4     3037.85     3106.88     33.55 o 
   5   0   4       97.61      110.40      3.60 o 
   6   0   4       14.73       30.93      1.94 o 
   7   0   4      212.30      222.08      3.94 o 
   8   0   4      420.37      419.01      5.86 o 
   9   0   4     3066.76     3224.87     28.38 o 
  10   0   4      134.64      153.48      4.50 o 
  11   0   4      516.15      487.20      8.10 o 
  12   0   4       74.46       75.07      4.04 o 
  13   0   4       31.56       37.30      8.12 o 
  14   0   4        3.22        7.60      8.46 o 
 -15   1   4        3.74       10.54      5.31 o 
 -14   1   4       18.19       17.85      3.55 o 
 -13   1   4      544.06      478.21      7.32 o 
 -12   1   4       21.22       21.69      1.61 o 
 -11   1   4      101.20       98.89      2.96 o 
 -10   1   4        2.12        2.36      1.07 o 
  -9   1   4       14.28       10.42      1.01 o 
  -8   1   4     1095.44     1235.25      8.37 o 
  -7   1   4        0.35        0.26      0.64 o 
  -6   1   4       65.26       54.55      1.25 o 
  -5   1   4       43.49       45.78      1.08 o 
  -4   1   4      849.54      834.86      6.72 o 
  -3   1   4        0.29        0.00      0.43 o 
  -2   1   4      711.74      633.15      4.52 o 
  -1   1   4     2627.70     2540.44     15.08 o 
   0   1   4      580.77      492.61      4.05 o 
   1   1   4       39.92       39.26      1.05 o 
   2   1   4     1377.62     1479.66      9.42 o 
   3   1   4      550.82      495.27      3.98 o 
   4   1   4     1106.60     1162.69      7.85 o 
   5   1   4     1728.70     1936.81     12.28 o 
   6   1   4        9.64        8.89      0.89 o 
   7   1   4      237.87      236.15      2.69 o 
   8   1   4      662.59      638.14      5.39 o 
   9   1   4      148.08      152.88      3.28 o 
  10   1   4     7197.23     7663.52     47.81 o 
  11   1   4       34.35       37.38      1.97 o 
  12   1   4       76.68       79.43      3.20 o 
  13   1   4       91.28      102.74      5.65 o 
  14   1   4        1.96        3.63      4.52 o 
 -15   2   4       11.70        6.12      5.85 o 
 -14   2   4       26.45       24.31      5.49 o 
 -13   2   4       82.69       78.65      4.26 o 
 -12   2   4      211.28      194.56      3.29 o 
 -11   2   4        1.66        2.47      1.06 o 
 -10   2   4        0.66        0.32      0.86 o 
  -9   2   4       43.34       41.42      1.49 o 
  -8   2   4       45.43       45.09      1.24 o 
  -7   2   4      172.95      174.19      2.64 o 
  -6   2   4        1.87        2.60      0.78 o 
  -5   2   4       49.74       48.17      1.49 o 
  -4   2   4      130.93      117.70      2.27 o 
  -3   2   4       16.83       19.45      0.74 o 
  -2   2   4      495.15      554.67      4.46 o 
  -1   2   4     3722.79     3662.37     21.43 o 
   0   2   4       17.60       12.62      0.71 o 
   1   2   4     3026.05     2924.57     20.00 o 
   2   2   4       85.99       71.27      1.40 o 
   3   2   4      204.55      181.20      2.23 o 
   4   2   4     1002.09     1068.95      7.45 o 
   5   2   4       41.63       39.24      1.26 o 
   6   2   4        0.00       -0.39      0.66 o 
   7   2   4        0.30       -0.24      0.76 o 
   8   2   4      154.66      154.38      2.44 o 
   9   2   4      867.42      870.03      8.60 o 
  10   2   4       64.35       70.18      2.14 o 
  11   2   4      196.80      204.15      3.98 o 
  12   2   4       93.34       86.11      4.55 o 
  13   2   4       22.55       23.63      3.90 o 
  14   2   4        2.17        0.23      4.67 o 
 -14   3   4       34.86       41.53      6.71 o 
 -13   3   4        0.18       -3.45      3.52 o 
 -12   3   4        1.52        3.12      3.82 o 
 -11   3   4       68.80       53.91      4.14 o 
 -10   3   4        2.16        0.12      2.01 o 
  -9   3   4       58.64       54.95      3.14 o 
  -8   3   4        1.94        0.66      1.33 o 
  -7   3   4       23.36       28.04      1.47 o 
  -6   3   4        0.21       -0.12      0.98 o 
  -5   3   4        3.75        1.99      0.82 o 
  -4   3   4       17.11       17.07      1.04 o 
  -3   3   4      502.90      488.74      3.97 o 
  -2   3   4       57.54       63.18      1.48 o 
  -1   3   4     1763.29     1806.30     12.26 o 
   0   3   4      203.85      206.43      2.45 o 
   1   3   4        1.05        0.84      0.67 o 
   2   3   4      383.64      398.71      3.97 o 
   3   3   4      129.36      113.46      1.95 o 
   4   3   4      399.46      409.88      3.66 o 
   5   3   4      273.82      277.86      3.65 o 
   6   3   4      145.50      150.89      2.21 o 
   7   3   4      300.10      292.36      3.68 o 
   8   3   4      707.93      713.02     10.99 o 
   9   3   4        4.79        2.92      1.90 o 
  10   3   4       52.79       64.78      3.66 o 
  11   3   4        0.90       -0.46      2.72 o 
  12   3   4      125.33      127.23      5.85 o 
  13   3   4        3.47        2.34      4.63 o 
 -13   4   4        2.38       -3.33      4.38 o 
 -12   4   4       11.84       20.04      4.47 o 
 -11   4   4       11.21       12.52      3.91 o 
 -10   4   4        0.04       -0.67      3.54 o 
  -9   4   4       78.73       64.64      6.77 o 
  -8   4   4        4.99        8.63      0.98 o 
  -7   4   4      434.49      415.87      4.71 o 
  -6   4   4        1.12        1.33      1.27 o 
  -5   4   4        3.88        3.21      1.08 o 
  -4   4   4      363.67      356.96      3.39 o 
  -3   4   4       18.33       23.82      1.21 o 
  -2   4   4     2571.91     2506.37     15.61 o 
  -1   4   4     1723.08     1777.95     11.72 o 
   0   4   4       50.03       48.78      1.66 o 
   1   4   4       24.10       21.38      1.18 o 
   2   4   4       52.06       50.24      1.59 o 
   3   4   4       49.84       40.32      1.54 o 
   4   4   4        1.55        4.63      0.96 o 
   5   4   4        6.68        9.96      1.05 o 
   6   4   4       33.96       46.22      1.65 o 
   7   4   4      117.85      116.43      2.21 o 
   8   4   4        0.02       -0.77      1.76 o 
   9   4   4       28.44       27.00      2.83 o 
  10   4   4        1.68       -2.38      4.04 o 
  11   4   4       16.49       22.85      3.38 o 
  12   4   4       47.10       65.87      7.67 o 
  13   4   4       12.20       10.22      6.54 o 
 -12   5   4        0.39       -4.29      4.29 o 
 -11   5   4       25.31       23.72      4.64 o 
 -10   5   4        1.51        9.42      4.02 o 
  -9   5   4       44.23       26.68      5.09 o 
  -8   5   4      104.10      105.99      4.96 o 
  -7   5   4        6.30        9.11      1.60 o 
  -6   5   4        0.93        1.88      1.28 o 
  -5   5   4       41.67       37.60      1.54 o 
  -4   5   4        3.24        2.57      1.75 o 
  -3   5   4      333.86      360.71      3.87 o 
  -2   5   4       41.68       45.14      1.74 o 
  -1   5   4      190.95      197.34      2.94 o 
   0   5   4      262.01      297.34      3.62 o 
   1   5   4        0.53        0.79      1.13 o 
   2   5   4       20.75       19.22      1.37 o 
   3   5   4       92.23       86.67      2.17 o 
   4   5   4        7.48        6.72      1.41 o 
   5   5   4      407.25      351.90      5.33 o 
   6   5   4       77.81       70.46      2.35 o 
   7   5   4      112.66      121.51      3.28 o 
   8   5   4      167.10      156.54      5.08 o 
   9   5   4       17.74       16.95      5.83 o 
  10   5   4      242.72      267.91      8.25 o 
  11   5   4        0.13       -1.33      5.36 o 
 -11   6   4        0.52       -7.71      7.71 o 
 -10   6   4        0.18        2.31      3.78 o 
  -9   6   4       20.73       14.48      4.50 o 
  -8   6   4        2.06        2.54      1.81 o 
  -7   6   4       22.27       16.28      3.99 o 
  -6   6   4       10.48       11.82      2.62 o 
  -5   6   4       24.97       25.35      1.88 o 
  -4   6   4      108.97       96.14      2.76 o 
  -3   6   4       19.84       21.51      1.78 o 
  -2   6   4       75.14       67.90      2.95 o 
  -1   6   4       82.64       80.45      2.70 o 
   0   6   4       52.68       51.95      2.34 o 
   1   6   4       20.39       24.85      1.76 o 
   2   6   4       13.36       17.01      1.62 o 
   3   6   4       10.19        8.12      1.67 o 
   4   6   4        4.34        5.24      1.70 o 
   5   6   4        3.96        2.09      1.79 o 
   6   6   4       46.83       44.76      2.57 o 
   7   6   4        5.42        3.41      1.75 o 
   8   6   4        9.38        7.55      3.99 o 
   9   6   4       95.19      111.01      6.63 o 
  10   6   4        1.41       -5.39      5.39 o 
  -9   7   4       11.76        5.85      4.84 o 
  -8   7   4       22.49       12.55      4.59 o 
  -7   7   4        4.36       -0.60     11.31 o 
  -6   7   4        0.12        1.59      2.71 o 
  -5   7   4        6.12        5.76      2.03 o 
  -4   7   4       13.80       12.87      2.24 o 
  -3   7   4      106.35       90.65      3.65 o 
  -2   7   4        4.86        8.89      2.41 o 
  -1   7   4       22.49       21.33      2.40 o 
   0   7   4       42.84       37.40      2.65 o 
   1   7   4        0.00        0.06      2.51 o 
   2   7   4        0.21       -1.39      2.06 o 
   3   7   4        1.37        1.85      2.19 o 
   4   7   4        0.85        3.06      3.04 o 
   5   7   4       43.27       39.57      3.97 o 
   6   7   4        5.60       13.32      3.47 o 
   7   7   4       21.75       32.27      4.48 o 
   8   7   4        0.00       11.87     10.54 o 
  -6   8   4        4.30       -4.37      4.37 o 
  -5   8   4       43.02       48.43      4.72 o 
  -4   8   4       94.01       99.34      8.94 o 
  -3   8   4       23.78       18.00      3.35 o 
  -2   8   4       46.06       40.68      3.76 o 
  -1   8   4        2.71        2.70      3.26 o 
   0   8   4       18.13       16.21      3.20 o 
   1   8   4       20.06       20.38      3.92 o 
   2   8   4        1.14        4.41      3.37 o 
   3   8   4        0.02        4.51      3.80 o 
   4   8   4        1.10        3.86      3.80 o 
   5   8   4        4.83        8.98      5.10 o 
 -15   1   5        5.26        0.36      5.51 o 
 -14   1   5       73.77       67.16      4.27 o 
 -13   1   5        7.23        6.38      1.79 o 
 -12   1   5        1.11       -0.79      1.39 o 
 -11   1   5        0.52       -0.34      1.32 o 
 -10   1   5        9.25       10.00      1.36 o 
  -9   1   5       45.36       46.99      1.65 o 
  -8   1   5        1.60        2.73      0.82 o 
  -7   1   5       96.01       81.04      1.69 o 
  -6   1   5        6.63        8.07      0.74 o 
  -5   1   5      320.83      306.96      2.92 o 
  -4   1   5        0.19        1.43      0.62 o 
  -3   1   5       18.79       14.90      0.77 o 
  -2   1   5      114.88      105.29      1.57 o 
  -1   1   5      682.29      603.55      4.88 o 
   0   1   5        1.57        2.41      0.54 o 
   1   1   5      235.05      244.96      2.54 o 
   2   1   5       43.79       32.85      1.10 o 
   3   1   5        2.76        3.72      0.65 o 
   4   1   5     3318.18     3759.71     22.43 o 
   5   1   5       15.94       19.96      1.05 o 
   6   1   5       34.33       39.47      1.45 o 
   7   1   5       62.58       65.30      1.82 o 
   8   1   5       18.26       21.56      1.59 o 
   9   1   5     1495.44     1505.30     11.47 o 
  10   1   5       35.11       33.64      1.83 o 
  11   1   5        5.84        5.45      2.11 o 
  12   1   5       30.90       35.78      2.42 o 
  13   1   5        0.25       -0.59      4.02 o 
  14   1   5        4.41        3.41      5.55 o 
 -15   2   5        0.74        1.34      6.91 o 
 -14   2   5       62.45       67.55      8.98 o 
 -13   2   5       51.80       51.28      5.65 o 
 -12   2   5        6.54        6.17      1.36 o 
 -11   2   5       10.60       16.87      1.31 o 
 -10   2   5       24.64       31.36      1.44 o 
  -9   2   5        2.56        1.64      0.88 o 
  -8   2   5       57.91       53.49      1.29 o 
  -7   2   5       37.18       37.28      1.66 o 
  -6   2   5       73.46       62.35      1.94 o 
  -5   2   5     2230.25     2293.39     16.70 o 
  -4   2   5        0.96        1.73      0.54 o 
  -3   2   5      254.06      257.61      2.73 o 
  -2   2   5       46.39       48.30      1.20 o 
  -1   2   5      592.71      555.15      4.43 o 
   0   2   5      976.11      901.84      6.45 o 
   1   2   5      163.18      163.16      2.13 o 
   2   2   5      230.40      224.24      2.75 o 
   3   2   5      582.67      599.18      4.94 o 
   4   2   5      745.47      789.92      6.48 o 
   5   2   5      254.16      265.87      3.04 o 
   6   2   5       45.70       42.48      1.56 o 
   7   2   5       32.55       29.71      1.34 o 
   8   2   5      691.97      719.41      6.08 o 
   9   2   5       26.78       25.63      1.57 o 
  10   2   5       94.48       85.46      2.50 o 
  11   2   5       35.17       37.38      2.06 o 
  12   2   5        3.42        2.77      2.81 o 
  13   2   5       25.93       26.40      4.62 o 
  14   2   5        0.42       -0.23      4.90 o 
 -14   3   5      126.69      129.19     12.18 o 
 -13   3   5        1.27        1.68      4.31 o 
 -12   3   5        6.46       10.38      3.93 o 
 -11   3   5        1.41       -3.10      3.10 o 
 -10   3   5        0.47       -0.34      1.69 o 
  -9   3   5       74.50       86.96      3.51 o 
  -8   3   5        5.02        4.67      1.20 o 
  -7   3   5       11.76       11.27      1.22 o 
  -6   3   5       83.74       70.97      2.07 o 
  -5   3   5      258.04      288.31      3.51 o 
  -4   3   5        0.02        3.20      0.53 o 
  -3   3   5        6.32       10.13      0.89 o 
  -2   3   5       76.46       67.89      1.50 o 
  -1   3   5      619.66      602.80      4.93 o 
   0   3   5        4.77        5.16      0.76 o 
   1   3   5       79.82       74.26      1.66 o 
   2   3   5       49.89       51.40      1.52 o 
   3   3   5       54.26       56.24      1.61 o 
   4   3   5     3163.01     3223.22     21.27 o 
   5   3   5        0.68        2.25      0.79 o 
   6   3   5       33.24       32.08      1.45 o 
   7   3   5        9.72       14.01      1.13 o 
   8   3   5       73.85       68.72      2.73 o 
   9   3   5     2466.32     2658.95     32.80 o 
  10   3   5       27.94       30.27      3.34 o 
  11   3   5        4.54        1.86      4.66 o 
  12   3   5       21.23       25.50      4.09 o 
  13   3   5        0.00       -5.59      5.59 o 
 -13   4   5       26.49       24.81      5.36 o 
 -12   4   5        2.87        4.50      4.35 o 
 -11   4   5        0.13       10.01      3.60 o 
 -10   4   5        1.38       -3.44      3.44 o 
  -9   4   5        1.64        4.59      1.61 o 
  -8   4   5       25.91       35.34      2.66 o 
  -7   4   5        5.63        7.74      1.52 o 
  -6   4   5       48.86       38.60      2.68 o 
  -5   4   5       49.57       44.86      2.03 o 
  -4   4   5       63.60       62.86      1.70 o 
  -3   4   5       54.47       63.72      1.64 o 
  -2   4   5      150.49      123.12      2.26 o 
  -1   4   5      406.69      400.10      4.02 o 
   0   4   5        0.16        2.33      0.95 o 
   1   4   5       29.52       28.16      1.36 o 
   2   4   5      126.90      119.50      2.49 o 
   3   4   5       57.49       62.72      1.80 o 
   4   4   5      194.71      187.83      2.81 o 
   5   4   5      125.03      132.35      2.44 o 
   6   4   5       17.08       20.16      2.08 o 
   7   4   5       18.25       21.42      1.44 o 
   8   4   5      544.25      593.79     11.66 o 
   9   4   5       64.83       70.59      4.23 o 
  10   4   5        3.71        4.83      4.14 o 
  11   4   5       12.25       14.65      5.19 o 
  12   4   5        3.88        1.62      7.38 o 
 -12   5   5        1.28        3.01      5.30 o 
 -11   5   5        0.08        5.75      4.62 o 
 -10   5   5       30.92       24.32      6.48 o 
  -9   5   5        7.64       11.13      3.34 o 
  -8   5   5       13.21       15.92      1.87 o 
  -7   5   5      279.66      282.84      5.98 o 
  -6   5   5       30.60       25.34      1.70 o 
  -5   5   5        0.01       -1.45      1.45 o 
  -4   5   5        1.25        1.37      0.95 o 
  -3   5   5       38.95       46.30      1.62 o 
  -2   5   5      150.93      154.44      2.57 o 
  -1   5   5        0.69        0.98      1.05 o 
   0   5   5        1.39        1.22      1.42 o 
   1   5   5        1.22       -0.28      1.14 o 
   2   5   5        1.61        3.41      1.22 o 
   3   5   5       52.93       45.66      1.98 o 
   4   5   5       91.28       97.66      2.57 o 
   5   5   5       40.53       38.49      2.12 o 
   6   5   5      353.53      360.90      4.77 o 
   7   5   5      299.31      302.03      6.41 o 
   8   5   5       11.12       15.18      3.24 o 
   9   5   5      132.09      141.35      5.67 o 
  10   5   5        0.97       -3.66      3.94 o 
  11   5   5        0.50        9.11      5.90 o 
 -11   6   5        2.75       -1.49     17.18 o 
 -10   6   5        3.24        0.98      8.12 o 
  -9   6   5        5.02       -3.97      3.97 o 
  -8   6   5       54.88       50.55      6.71 o 
  -7   6   5        3.35        6.37      2.52 o 
  -6   6   5       29.03       26.56      2.40 o 
  -5   6   5       14.50       16.08      1.97 o 
  -4   6   5        7.99       10.15      2.41 o 
  -3   6   5      167.69      165.80      3.38 o 
  -2   6   5      200.39      195.03      3.46 o 
  -1   6   5       48.07       50.34      3.02 o 
   0   6   5        8.56        4.25      1.53 o 
   1   6   5       12.92       16.86      1.63 o 
   2   6   5        1.91       -0.17      1.54 o 
   3   6   5        1.39        3.05      1.75 o 
   4   6   5       14.80       16.11      1.96 o 
   5   6   5        0.30        1.39      1.80 o 
   6   6   5       47.82       59.18      2.88 o 
   7   6   5       23.99       27.89      2.48 o 
   8   6   5       22.92       27.36      4.63 o 
   9   6   5       18.36       25.36      4.49 o 
  10   6   5       11.35       12.09      9.84 o 
  -8   7   5        4.37       12.00      5.10 o 
  -7   7   5      176.97      221.68     18.50 o 
  -6   7   5        0.09       -4.02      4.02 o 
  -5   7   5        7.89        7.22      2.36 o 
  -4   7   5       22.74       28.89      2.70 o 
  -3   7   5       21.79       22.90      2.32 o 
  -2   7   5       55.54       47.62      5.76 o 
  -1   7   5       12.02       16.76      2.57 o 
   0   7   5        0.83        5.08      2.26 o 
   1   7   5       11.88       14.38      2.37 o 
   2   7   5        5.87        4.04      2.18 o 
   3   7   5        2.53        3.02      2.49 o 
   4   7   5        9.21        5.13      3.54 o 
   5   7   5       21.40       21.44      5.91 o 
   6   7   5      116.58      145.42      7.80 o 
   7   7   5      124.56      119.96     11.40 o 
   8   7   5        0.06       -5.87      9.15 o 
  -5   8   5       58.41       38.69      9.33 o 
  -4   8   5        0.00        1.67      5.37 o 
  -3   8   5       13.00       14.05      3.73 o 
  -2   8   5       26.16       24.32      3.91 o 
  -1   8   5        0.03        3.14      3.72 o 
   0   8   5        7.29        7.11      3.79 o 
   1   8   5        4.54        3.82      3.29 o 
   2   8   5        0.68       -1.56      3.37 o 
   3   8   5        1.15       -3.52      3.90 o 
   4   8   5        0.20       -0.51      5.54 o 
 -14   0   6       38.90       29.51      4.19 o 
 -13   0   6        3.71        7.70      2.57 o 
 -12   0   6       85.90       97.19      7.25 o 
 -11   0   6       50.49       65.10      3.37 o 
 -10   0   6       31.72       33.56      2.39 o 
  -9   0   6      166.07      134.21      3.38 o 
  -8   0   6        9.54        6.36      1.38 o 
  -7   0   6       89.21       84.47      2.50 o 
  -6   0   6      680.43      677.54      9.17 o 
  -5   0   6        4.68        4.42      1.03 o 
  -4   0   6      160.28      141.27      2.80 o 
  -3   0   6       43.91       34.76      1.59 o 
  -2   0   6     2585.02     2687.45     23.10 o 
  -1   0   6      561.01      596.41      7.27 o 
   0   0   6       21.94       40.61      1.95 o 
   1   0   6      602.71      552.45      6.43 o 
   2   0   6      115.31      126.05      2.74 o 
   3   0   6     3231.67     3608.91     35.43 o 
   4   0   6      511.88      593.75      7.08 o 
   5   0   6      332.56      318.00      4.91 o 
   6   0   6      928.09      931.23     11.81 o 
   7   0   6       18.41        7.87      1.52 o 
   8   0   6        3.04        2.42      1.69 o 
   9   0   6      105.08       89.36      3.14 o 
  10   0   6      116.55      109.01      5.96 o 
  11   0   6       10.82        7.72      3.35 o 
  12   0   6        5.92       11.02      3.22 o 
  13   0   6        1.29       -4.73      4.73 o 
  14   0   6       97.32      111.72     12.61 o 
 -15   1   6        0.59        4.71      7.51 o 
 -14   1   6        2.08        1.68      2.72 o 
 -13   1   6       83.71       83.49      3.22 o 
 -12   1   6       50.04       50.16      2.22 o 
 -11   1   6       21.77       29.69      1.68 o 
 -10   1   6      271.70      250.22      3.27 o 
  -9   1   6        0.23       -0.01      1.02 o 
  -8   1   6        2.89        4.36      0.87 o 
  -7   1   6       17.36       13.78      0.96 o 
  -6   1   6      176.45      169.21      2.27 o 
  -5   1   6       10.88       14.93      0.90 o 
  -4   1   6        1.86        1.44      0.78 o 
  -3   1   6      168.28      145.11      2.01 o 
  -2   1   6     2707.93     2831.64     17.15 o 
  -1   1   6       16.15       19.12      0.93 o 
   0   1   6      178.12      217.28      2.51 o 
   1   1   6      199.37      210.04      2.62 o 
   2   1   6      170.55      183.94      2.38 o 
   3   1   6    15398.72    16539.77    260.75 o 
   4   1   6        8.27        8.51      0.88 o 
   5   1   6     1623.87     1621.10     10.99 o 
   6   1   6      363.61      360.14      3.85 o 
   7   1   6        5.37        4.43      1.10 o 
   8   1   6      755.27      758.58      7.02 o 
   9   1   6       37.75       29.28      2.09 o 
  10   1   6       70.43       63.03      2.48 o 
  11   1   6       33.24       35.57      2.16 o 
  12   1   6        0.46       -0.05      2.43 o 
  13   1   6        0.07       -3.51      7.03 o 
  14   1   6       28.52       36.66      7.75 o 
 -14   2   6        3.31       -4.60      4.60 o 
 -13   2   6        1.14        7.20      2.51 o 
 -12   2   6       27.93       25.61      1.58 o 
 -11   2   6        1.34        1.90      1.22 o 
 -10   2   6       37.52       33.79      1.64 o 
  -9   2   6      129.73      121.21      2.03 o 
  -8   2   6       26.21       26.41      1.11 o 
  -7   2   6        0.11       -0.46      0.64 o 
  -6   2   6       37.47       37.16      1.08 o 
  -5   2   6       51.53       57.55      1.32 o 
  -4   2   6      138.81      157.28      2.29 o 
  -3   2   6        1.56        3.53      0.71 o 
  -2   2   6      882.03      906.76      7.03 o 
  -1   2   6       65.62       71.13      1.64 o 
   0   2   6       62.13       67.58      1.63 o 
   1   2   6      613.82      625.81      5.46 o 
   2   2   6        9.50       11.48      0.90 o 
   3   2   6      251.39      261.87      3.06 o 
   4   2   6       18.57       21.43      1.17 o 
   5   2   6      193.96      179.91      2.80 o 
   6   2   6        7.07        4.28      1.01 o 
   7   2   6       17.44       18.26      1.42 o 
   8   2   6        4.48        3.57      1.22 o 
   9   2   6      218.98      219.50      3.69 o 
  10   2   6        0.64       -0.66      1.55 o 
  11   2   6       12.57       14.01      2.00 o 
  12   2   6       16.10       21.07      4.23 o 
  13   2   6        0.51       -4.47      4.47 o 
 -14   3   6       14.41        7.98      7.08 o 
 -13   3   6       58.27       72.38      9.33 o 
 -12   3   6        8.35        7.16      4.07 o 
 -11   3   6       59.36       50.93      2.58 o 
 -10   3   6      142.52      130.30      3.04 o 
  -9   3   6        6.42        7.07      1.57 o 
  -8   3   6     1448.82     1433.57     11.87 o 
  -7   3   6        2.11        2.87      1.62 o 
  -6   3   6       16.97       16.71      1.33 o 
  -5   3   6       68.28       64.11      2.32 o 
  -4   3   6        1.11        2.82      0.70 o 
  -3   3   6      164.67      229.37      4.08 o 
  -2   3   6      109.71      135.57      2.10 o 
  -1   3   6       57.66       52.80      1.53 o 
   0   3   6       90.94       90.61      2.15 o 
   1   3   6      217.20      206.62      2.94 o 
   2   3   6      162.38      148.76      2.39 o 
   3   3   6      297.73      313.77      3.55 o 
   4   3   6       24.23       24.64      1.38 o 
   5   3   6      316.91      333.37      3.77 o 
   6   3   6      114.01      115.00      2.22 o 
   7   3   6       23.68       25.08      1.54 o 
   8   3   6       13.40       14.97      1.37 o 
   9   3   6      139.57      139.93      4.17 o 
  10   3   6      107.53      102.26      6.34 o 
  11   3   6       87.96       88.18      6.17 o 
  12   3   6        3.60       10.60      3.93 o 
  13   3   6        7.23       -0.76      5.09 o 
 -13   4   6        0.11       10.79      5.27 o 
 -12   4   6        0.61       -6.74      6.74 o 
 -11   4   6       16.08        6.52      4.11 o 
 -10   4   6       46.31       38.40      2.32 o 
  -9   4   6       13.34        8.51      1.78 o 
  -8   4   6       51.14       64.56      2.58 o 
  -7   4   6       27.37       20.95      1.71 o 
  -6   4   6        0.58       -0.98      1.21 o 
  -5   4   6        6.25        3.29      1.26 o 
  -4   4   6      360.26      314.83      3.35 o 
  -3   4   6       17.32       14.01      1.06 o 
  -2   4   6        0.09        2.75      1.00 o 
  -1   4   6      107.07      142.99      2.50 o 
   0   4   6       63.55       53.05      1.95 o 
   1   4   6       30.26       26.38      1.44 o 
   2   4   6       82.02       81.88      2.10 o 
   3   4   6      113.05       96.97      2.29 o 
   4   4   6      131.03      136.73      2.48 o 
   5   4   6       14.35       12.69      1.34 o 
   6   4   6      182.42      181.95      2.99 o 
   7   4   6       44.56       52.26      2.24 o 
   8   4   6        3.10        4.71      1.39 o 
   9   4   6      184.38      178.97      5.93 o 
  10   4   6       52.95       46.09      3.87 o 
  11   4   6       10.17       11.19      4.45 o 
  12   4   6       31.40       41.43      5.68 o 
 -12   5   6        0.07        0.97      5.06 o 
 -11   5   6       21.52       36.48      6.91 o 
 -10   5   6       63.01       65.65      6.07 o 
  -9   5   6        4.12        0.96      1.65 o 
  -8   5   6      734.29      765.45     12.09 o 
  -7   5   6        0.02        1.58      2.14 o 
  -6   5   6       25.87       28.76      3.07 o 
  -5   5   6        1.56        1.03      1.46 o 
  -4   5   6        0.40       -0.83      1.15 o 
  -3   5   6       91.21      101.05      2.44 o 
  -2   5   6       16.90       20.28      1.50 o 
  -1   5   6       60.93       67.64      2.29 o 
   0   5   6       60.40       60.18      2.27 o 
   1   5   6        7.52        8.72      1.44 o 
   2   5   6        0.69        3.63      1.33 o 
   3   5   6      148.09      128.65      3.46 o 
   4   5   6        1.07        1.33      1.57 o 
   5   5   6       12.56       17.81      2.19 o 
   6   5   6       56.08       41.16      2.37 o 
   7   5   6        3.40        5.87      2.01 o 
   8   5   6      243.46      258.14      4.76 o 
   9   5   6       43.40       56.02      9.12 o 
  10   5   6       51.20       51.10      5.33 o 
  11   5   6       42.30       41.27      5.84 o 
 -10   6   6       22.30       13.19      4.87 o 
  -9   6   6        6.61       23.79      4.38 o 
  -8   6   6        0.21       -2.98      2.98 o 
  -7   6   6       40.70       31.01      2.61 o 
  -6   6   6       66.58       78.50      5.51 o 
  -5   6   6        3.96        9.36      1.63 o 
  -4   6   6       18.29       19.45      1.85 o 
  -3   6   6        0.06        0.66      1.61 o 
  -2   6   6       17.60       16.71      1.72 o 
  -1   6   6       58.87       67.40      2.64 o 
   0   6   6        2.68        6.17      1.59 o 
   1   6   6        0.02        0.22      1.66 o 
   2   6   6       13.03       11.92      1.96 o 
   3   6   6       14.48       14.14      2.38 o 
   4   6   6       27.30       27.33      2.43 o 
   5   6   6        3.22        3.51      2.09 o 
   6   6   6        5.36        6.34      2.03 o 
   7   6   6      119.32      128.95      8.26 o 
   8   6   6        5.92       -2.52      5.76 o 
   9   6   6       15.29        3.68     13.04 o 
  -8   7   6        1.02        5.75      9.41 o 
  -7   7   6        0.63        0.43      3.59 o 
  -6   7   6      127.54      141.66      8.32 o 
  -5   7   6       53.13       65.02      8.60 o 
  -4   7   6        5.19        4.89      2.39 o 
  -3   7   6        1.35       -2.20      2.20 o 
  -2   7   6        1.07        3.00      2.44 o 
  -1   7   6        9.79        9.74      2.47 o 
   0   7   6        5.68        6.98      2.43 o 
   1   7   6        2.46        1.87      2.73 o 
   2   7   6       11.39        6.62      3.31 o 
   3   7   6       27.04       23.34      3.65 o 
   4   7   6        0.29       -2.84      2.84 o 
   5   7   6        1.31       -0.57      4.14 o 
   6   7   6        5.91        7.40      3.88 o 
   7   7   6        0.41       -2.04      4.54 o 
  -5   8   6        0.68       -4.21      6.08 o 
  -4   8   6        0.06        1.26      5.30 o 
  -3   8   6        0.68        1.44      4.43 o 
  -2   8   6        3.29        0.45      3.81 o 
  -1   8   6        2.50       -2.77      4.28 o 
   0   8   6        0.01        9.02      3.73 o 
   1   8   6        0.06        0.01      4.29 o 
   2   8   6        0.85        6.21      3.61 o 
   3   8   6        0.28        4.85      3.61 o 
   4   8   6        0.23       -0.61      5.41 o 
 -15   1   7        2.33        5.05      8.55 o 
 -14   1   7        5.60        7.58      4.19 o 
 -13   1   7        2.68        0.62      2.09 o 
 -12   1   7       47.04       44.10      2.12 o 
 -11   1   7        0.08       -1.37      1.37 o 
 -10   1   7        0.82        1.76      1.21 o 
  -9   1   7      635.84      591.71      5.26 o 
  -8   1   7       14.26       13.94      1.23 o 
  -7   1   7       26.88       27.55      1.24 o 
  -6   1   7       16.02       19.88      1.20 o 
  -5   1   7        2.17        2.77      0.82 o 
  -4   1   7      108.90      107.80      2.01 o 
  -3   1   7      124.85      111.48      2.04 o 
  -2   1   7      389.27      417.00      4.15 o 
  -1   1   7      186.48      221.85      2.68 o 
   0   1   7       38.31       42.47      1.62 o 
   1   1   7        4.14        2.20      0.73 o 
   2   1   7     1324.12     1383.98      9.61 o 
   3   1   7        7.33        8.52      0.91 o 
   4   1   7      726.00      788.28      6.84 o 
   5   1   7      281.33      297.68      4.11 o 
   6   1   7       31.51       34.15      1.72 o 
   7   1   7        5.47        2.63      1.19 o 
   8   1   7        1.49       -0.46      1.36 o 
   9   1   7      297.66      271.76      5.39 o 
  10   1   7        3.39        2.24      1.75 o 
  11   1   7        0.51        0.20      2.11 o 
  12   1   7       48.85       47.92      3.38 o 
  13   1   7        3.58        3.13      4.44 o 
 -14   2   7        4.56       13.62      5.06 o 
 -13   2   7        0.11        0.64      5.30 o 
 -12   2   7       42.02       40.16      2.97 o 
 -11   2   7       14.85       15.58      1.55 o 
 -10   2   7       85.74       84.96      2.64 o 
  -9   2   7       18.54       21.98      1.65 o 
  -8   2   7      231.72      227.06      3.13 o 
  -7   2   7      325.65      337.40      4.06 o 
  -6   2   7        1.63        2.65      0.94 o 
  -5   2   7     1596.74     1618.51     10.72 o 
  -4   2   7        9.17        9.88      0.88 o 
  -3   2   7      163.07      147.14      2.32 o 
  -2   2   7     3778.82     4374.38     35.82 o 
  -1   2   7        0.94        2.37      0.74 o 
   0   2   7       26.82       28.03      1.31 o 
   1   2   7        8.00       12.13      1.03 o 
   2   2   7      549.21      556.34      4.98 o 
   3   2   7      583.54      613.56      5.39 o 
   4   2   7      197.82      198.12      2.98 o 
   5   2   7      604.26      599.41      5.48 o 
   6   2   7       58.83       63.17      2.03 o 
   7   2   7        8.53       10.57      1.35 o 
   8   2   7        8.53        6.48      1.51 o 
   9   2   7      163.35      151.90      3.64 o 
  10   2   7       51.22       50.71      2.64 o 
  11   2   7        3.95        0.21      2.69 o 
  12   2   7        0.24       -0.39      5.22 o 
  13   2   7        0.24       -3.88      4.63 o 
 -14   3   7        2.93       11.28      8.20 o 
 -13   3   7        9.38       18.20     12.52 o 
 -12   3   7       58.94       54.92      3.93 o 
 -11   3   7        0.00       -1.08      1.85 o 
 -10   3   7        0.88        0.45      1.69 o 
  -9   3   7      713.29      736.68      7.57 o 
  -8   3   7       14.24       20.30      1.76 o 
  -7   3   7      367.46      370.52      4.84 o 
  -6   3   7       11.35       10.97      1.56 o 
  -5   3   7        4.98        6.01      0.80 o 
  -4   3   7       84.04       93.98      1.85 o 
  -3   3   7      305.09      341.95      3.59 o 
  -2   3   7      580.31      635.26      5.41 o 
  -1   3   7      256.12      281.84      3.30 o 
   0   3   7       28.83       30.21      1.51 o 
   1   3   7       42.49       50.80      1.69 o 
   2   3   7     2067.70     2169.68     15.30 o 
   3   3   7        4.08        4.51      1.19 o 
   4   3   7      457.96      433.63      4.59 o 
   5   3   7      185.75      175.01      2.86 o 
   6   3   7       21.71       22.51      1.52 o 
   7   3   7       35.45       39.44      1.93 o 
   8   3   7       23.49       18.01      1.69 o 
   9   3   7      178.21      194.47      3.95 o 
  10   3   7        9.71       14.40      1.90 o 
  11   3   7        6.95       10.00      3.70 o 
  12   3   7       67.93       70.94      5.89 o 
 -13   4   7        0.90        8.00      7.25 o 
 -12   4   7        2.21       -2.42      4.23 o 
 -11   4   7       36.32       34.82      3.25 o 
 -10   4   7       52.05       54.19      3.16 o 
  -9   4   7       17.28        8.88      2.04 o 
  -8   4   7      233.92      213.46      4.69 o 
  -7   4   7      270.22      289.55      5.16 o 
  -6   4   7        3.39        2.05      1.64 o 
  -5   4   7        0.21        0.79      1.35 o 
  -4   4   7        3.83        6.63      1.02 o 
  -3   4   7       15.70       15.23      1.17 o 
  -2   4   7      465.22      542.63      5.08 o 
  -1   4   7       17.08       21.33      1.60 o 
   0   4   7       24.42       26.42      1.50 o 
   1   4   7       23.57       24.33      1.57 o 
   2   4   7        5.37        7.78      1.28 o 
   3   4   7      122.59      122.59      2.65 o 
   4   4   7       33.53       38.36      1.87 o 
   5   4   7        3.32        2.88      1.29 o 
   6   4   7        0.01        0.39      1.27 o 
   7   4   7        0.65       -1.58      1.77 o 
   8   4   7       36.26       39.18      2.50 o 
   9   4   7       14.56       16.68      1.86 o 
  10   4   7       50.66       62.23      4.42 o 
  11   4   7        4.15        6.02      5.00 o 
 -12   5   7        0.93       17.61     12.26 o 
 -11   5   7        0.57       -4.84      4.84 o 
 -10   5   7        0.38        4.44      4.62 o 
  -9   5   7       14.09       14.14      5.53 o 
  -8   5   7        1.44       -2.61      2.68 o 
  -7   5   7      304.00      303.40      6.36 o 
  -6   5   7        1.24        2.86      2.03 o 
  -5   5   7        0.48       -0.11      1.14 o 
  -4   5   7        2.55       -1.22      1.24 o 
  -3   5   7       25.75       28.96      1.78 o 
  -2   5   7       40.91       43.41      1.99 o 
  -1   5   7       65.79       65.77      2.41 o 
   0   5   7      116.64      103.55      2.71 o 
   1   5   7       55.40       60.39      2.45 o 
   2   5   7      153.96      144.12      3.43 o 
   3   5   7        2.87        3.37      1.41 o 
   4   5   7       23.02       20.11      1.89 o 
   5   5   7        8.04        9.69      1.89 o 
   6   5   7       12.86       16.68      2.26 o 
   7   5   7      126.95      126.11      3.62 o 
   8   5   7       51.96       51.49      3.71 o 
   9   5   7      107.81      105.39      5.92 o 
  10   5   7        8.23       16.33      6.70 o 
 -10   6   7        3.41        8.46      7.60 o 
  -9   6   7       30.09       33.97      5.29 o 
  -8   6   7       66.08       65.07      4.99 o 
  -7   6   7        4.26        3.91      2.33 o 
  -6   6   7       41.31       41.85      6.73 o 
  -5   6   7      274.71      267.86      6.30 o 
  -4   6   7        9.53       14.12      1.91 o 
  -3   6   7       20.60       26.15      1.90 o 
  -2   6   7        6.90        7.30      1.80 o 
  -1   6   7       13.82        7.96      1.81 o 
   0   6   7       18.99       14.95      2.06 o 
   1   6   7        3.12        7.97      1.89 o 
   2   6   7       47.94       42.45      2.78 o 
   3   6   7        0.25        1.47      3.00 o 
   4   6   7        3.44        5.65      2.19 o 
   5   6   7       46.57       47.56      2.92 o 
   6   6   7        8.89       10.81      2.31 o 
   7   6   7       10.13       11.78      4.81 o 
   8   6   7       39.55       38.32      4.57 o 
   9   6   7       14.10        9.57      5.31 o 
  -8   7   7        0.09        0.00      7.08 o 
  -7   7   7       10.93       13.71      4.14 o 
  -6   7   7       17.51       11.34      5.55 o 
  -5   7   7        1.91       -3.90      3.90 o 
  -4   7   7        2.79        1.82      2.58 o 
  -3   7   7        0.01        0.61      2.20 o 
  -2   7   7        0.26        0.85      2.39 o 
  -1   7   7        1.92        4.69      2.74 o 
   0   7   7       30.94       31.20      3.22 o 
   1   7   7        8.24        7.07      2.53 o 
   2   7   7        3.39       -0.51      4.16 o 
   3   7   7        2.22        4.53      3.00 o 
   4   7   7       39.31       43.26      3.56 o 
   5   7   7       16.55       24.38      3.79 o 
   6   7   7        2.05       10.18      4.93 o 
   7   7   7        0.00       11.11      6.70 o 
  -4   8   7        2.94       17.91      5.63 o 
  -3   8   7        3.80        3.39      8.20 o 
  -2   8   7        4.42        0.48      4.75 o 
  -1   8   7        3.71       13.04      5.09 o 
   0   8   7        2.27       13.75      5.91 o 
   1   8   7        0.13        4.07      3.61 o 
   2   8   7       16.48       13.10      4.17 o 
   3   8   7        0.97        5.90      4.38 o 
 -14   0   8       62.44       56.73      5.61 o 
 -13   0   8       34.46       34.75      3.42 o 
 -12   0   8       31.42       32.67      4.09 o 
 -11   0   8        4.70        4.71      2.27 o 
 -10   0   8       47.73       44.45      2.83 o 
  -9   0   8      732.44      786.62     10.80 o 
  -8   0   8     1968.90     2033.97     19.02 o 
  -7   0   8       12.14        7.28      1.83 o 
  -6   0   8     2250.52     2437.29     23.08 o 
  -5   0   8      226.86      251.20      4.35 o 
  -4   0   8        2.47        5.97      1.23 o 
  -3   0   8    14786.29    17204.74    192.91 o 
  -2   0   8       50.59       49.71      2.14 o 
  -1   0   8     2609.25     2683.41     23.92 o 
   0   0   8       84.34       75.10      2.49 o 
   1   0   8        0.80        1.42      1.10 o 
   2   0   8     2475.96     2773.42     24.83 o 
   3   0   8       62.25       66.23      2.61 o 
   4   0   8      355.00      375.94      5.73 o 
   5   0   8       66.84       76.84      2.94 o 
   6   0   8       89.34       85.14      4.11 o 
   7   0   8        0.38        0.32      1.77 o 
   8   0   8       17.38       16.78      4.23 o 
   9   0   8      249.69      245.72      5.83 o 
  10   0   8       51.39       54.83      4.74 o 
  11   0   8        0.01       -2.80      3.13 o 
  12   0   8      103.83      125.04      8.46 o 
  13   0   8        0.00        0.35      9.50 o 
 -14   1   8        9.05        4.44      3.34 o 
 -13   1   8       21.68       16.91      2.49 o 
 -12   1   8      172.12      178.37      5.01 o 
 -11   1   8        2.87        2.59      1.54 o 
 -10   1   8     1147.71     1127.84      8.58 o 
  -9   1   8      174.70      169.16      3.04 o 
  -8   1   8     1682.51     1685.27     11.50 o 
  -7   1   8        0.83       -0.79      1.00 o 
  -6   1   8       17.41       19.08      1.20 o 
  -5   1   8      454.44      430.92      4.20 o 
  -4   1   8       69.14       71.31      1.78 o 
  -3   1   8     2159.94     2491.69     15.81 o 
  -2   1   8     1007.03     1100.51      8.05 o 
  -1   1   8      136.33      130.67      2.20 o 
   0   1   8       61.31       54.58      1.66 o 
   1   1   8        3.17        2.83      0.79 o 
   2   1   8       72.71       73.02      1.86 o 
   3   1   8      676.63      699.44      5.98 o 
   4   1   8       63.38       58.35      2.34 o 
   5   1   8       23.51       28.06      1.50 o 
   6   1   8      711.03      627.97      5.88 o 
   7   1   8        4.38        3.23      1.30 o 
   8   1   8       12.69       15.91      1.64 o 
   9   1   8      300.67      292.27      5.00 o 
  10   1   8        7.81       10.77      1.98 o 
  11   1   8      216.51      205.24      6.71 o 
  12   1   8        6.63        7.65      3.17 o 
  13   1   8        0.00        4.21      5.03 o 
 -14   2   8       19.40       12.39      5.29 o 
 -13   2   8        9.72        4.97      3.17 o 
 -12   2   8       45.52       47.88      2.60 o 
 -11   2   8        9.79        9.50      1.35 o 
 -10   2   8        1.42        3.55      1.57 o 
  -9   2   8      545.37      533.94      4.87 o 
  -8   2   8      358.84      370.93      3.79 o 
  -7   2   8       18.42       19.35      1.60 o 
  -6   2   8       58.14       55.47      2.48 o 
  -5   2   8      123.05      114.40      2.09 o 
  -4   2   8       93.26       93.03      1.94 o 
  -3   2   8     2435.63     2727.30     17.17 o 
  -2   2   8        2.19        4.41      0.85 o 
  -1   2   8     1470.67     1651.62     11.27 o 
   0   2   8        8.89       13.03      1.07 o 
   1   2   8       14.94       10.42      1.00 o 
   2   2   8      706.37      741.08      6.27 o 
   3   2   8       12.23       14.85      1.24 o 
   4   2   8       13.74       13.55      1.29 o 
   5   2   8        0.48       -1.00      1.10 o 
   6   2   8       23.82       27.20      1.64 o 
   7   2   8       17.38       17.47      1.61 o 
   8   2   8       16.80       15.87      2.09 o 
   9   2   8      103.46      105.53      3.09 o 
  10   2   8       61.38       56.33      3.43 o 
  11   2   8        0.36        2.20      2.95 o 
  12   2   8       48.74       57.89      5.61 o 
 -13   3   8        7.05       14.96      8.03 o 
 -12   3   8       65.43       65.28      4.44 o 
 -11   3   8        1.75        4.69      2.51 o 
 -10   3   8       33.15       37.35      2.87 o 
  -9   3   8        8.09        9.10      2.59 o 
  -8   3   8       90.25       91.86      3.68 o 
  -7   3   8       32.24       34.63      2.00 o 
  -6   3   8       24.83       21.44      1.14 o 
  -5   3   8      176.90      157.40      2.38 o 
  -4   3   8      173.65      174.02      2.57 o 
  -3   3   8       83.52       88.76      2.05 o 
  -2   3   8      216.42      198.09      2.99 o 
  -1   3   8       16.44       16.15      1.82 o 
   0   3   8       30.43       23.03      1.48 o 
   1   3   8       76.62       86.67      2.12 o 
   2   3   8       25.97       22.05      1.38 o 
   3   3   8      827.63      843.99      7.13 o 
   4   3   8       15.75       15.29      1.39 o 
   5   3   8        8.27        5.48      1.27 o 
   6   3   8       79.89       80.83      2.65 o 
   7   3   8       19.64       15.53      1.83 o 
   8   3   8      556.94      519.11      7.98 o 
   9   3   8      170.56      170.71      4.07 o 
  10   3   8        5.36        2.70      2.97 o 
  11   3   8        1.55       -4.29      4.29 o 
  12   3   8        5.54       -0.11      4.95 o 
 -13   4   8        0.48        3.30      5.65 o 
 -12   4   8        5.61       -4.64      4.64 o 
 -11   4   8       42.36       44.51      8.33 o 
 -10   4   8        6.87        2.81      3.04 o 
  -9   4   8      103.09       97.27      4.11 o 
  -8   4   8      125.35      150.48      4.45 o 
  -7   4   8      191.00      206.74      4.20 o 
  -6   4   8      469.95      458.25      5.48 o 
  -5   4   8       76.66       80.03      3.41 o 
  -4   4   8      231.87      243.22      3.86 o 
  -3   4   8      100.41      109.02      2.56 o 
  -2   4   8        6.92       10.37      1.24 o 
  -1   4   8      294.40      277.29      4.36 o 
   0   4   8        7.96       15.57      1.41 o 
   1   4   8       72.57       66.48      2.51 o 
   2   4   8        0.54        0.39      1.35 o 
   3   4   8      117.23      126.48      3.25 o 
   4   4   8       25.79       14.91      1.61 o 
   5   4   8        0.09       -1.01      1.42 o 
   6   4   8        7.21        3.76      1.82 o 
   7   4   8       23.69       20.02      2.67 o 
   8   4   8      106.88      100.83      3.45 o 
   9   4   8        1.03       -0.42      2.48 o 
  10   4   8       60.22       67.48      5.50 o 
  11   4   8        0.53       13.38      8.12 o 
 -11   5   8        0.50        6.04     11.74 o 
 -10   5   8        8.78        3.04      5.09 o 
  -9   5   8        0.54        0.88      2.96 o 
  -8   5   8       76.73       92.31      4.21 o 
  -7   5   8       91.80       80.04      4.16 o 
  -6   5   8       15.10       10.67      2.55 o 
  -5   5   8       10.35        9.96      1.56 o 
  -4   5   8       92.07       94.62      2.48 o 
  -3   5   8       16.34       19.65      1.62 o 
  -2   5   8        5.24        9.23      1.60 o 
  -1   5   8       10.45        8.89      1.49 o 
   0   5   8       19.65       18.31      1.99 o 
   1   5   8      195.64      193.86      3.82 o 
   2   5   8       19.23       24.53      1.85 o 
   3   5   8      412.89      405.36      6.36 o 
   4   5   8        5.07        5.40      1.89 o 
   5   5   8        0.02       -1.93      2.81 o 
   6   5   8        0.38        2.37      2.10 o 
   7   5   8        9.17        4.31      2.19 o 
   8   5   8      291.48      333.79      9.47 o 
   9   5   8       20.77       13.03      4.74 o 
  10   5   8        3.40        3.28      6.23 o 
 -10   6   8        0.11        2.38      5.48 o 
  -9   6   8        0.00       -4.38      4.38 o 
  -8   6   8       93.29      119.15     10.26 o 
  -7   6   8      109.31      132.33      4.52 o 
  -6   6   8       14.24       11.00      2.41 o 
  -5   6   8       18.49       19.88      2.14 o 
  -4   6   8       39.61       38.44      2.34 o 
  -3   6   8       32.83       32.61      2.44 o 
  -2   6   8        2.10        2.87      2.03 o 
  -1   6   8       12.33       11.31      1.83 o 
   0   6   8        1.14        0.72      2.06 o 
   1   6   8       50.24       42.18      3.12 o 
   2   6   8       23.46       20.63      2.54 o 
   3   6   8        9.91        9.73      2.62 o 
   4   6   8       24.30       19.44      2.83 o 
   5   6   8       43.89       42.64      3.22 o 
   6   6   8        2.44        3.97      2.98 o 
   7   6   8        9.30        5.71      5.78 o 
   8   6   8       17.25       26.02      5.20 o 
  -7   7   8       27.10       24.55      7.77 o 
  -6   7   8        1.19        8.48      7.29 o 
  -5   7   8       12.67       15.24      3.94 o 
  -4   7   8        4.65        9.13      2.79 o 
  -3   7   8        1.45        3.07      2.98 o 
  -2   7   8        2.43        1.68      2.63 o 
  -1   7   8        0.00        1.26      2.91 o 
   0   7   8        7.87        7.67      3.11 o 
   1   7   8       54.23       44.26      3.78 o 
   2   7   8       11.78        9.95      3.34 o 
   3   7   8        0.25        2.71      3.18 o 
   4   7   8        0.79       -3.30      3.30 o 
   5   7   8       39.16       44.78      5.53 o 
   6   7   8      109.18      117.11     10.47 o 
  -3   8   8        0.10       -4.71      4.71 o 
  -2   8   8        0.47        5.89      4.83 o 
  -1   8   8        0.03       -4.07      4.07 o 
   0   8   8        0.03        3.11      4.80 o 
   1   8   8        3.77        5.15      4.44 o 
 -14   1   9       17.83       21.81      3.80 o 
 -13   1   9        4.34        4.00      2.59 o 
 -12   1   9       15.85       16.56      2.02 o 
 -11   1   9        4.70        3.55      1.88 o 
 -10   1   9        8.40        4.47      1.51 o 
  -9   1   9      739.01      738.04      6.89 o 
  -8   1   9      309.89      310.59      3.71 o 
  -7   1   9        1.68        4.14      1.14 o 
  -6   1   9        6.15        3.39      1.07 o 
  -5   1   9       48.45       54.60      1.94 o 
  -4   1   9      145.69      153.78      2.51 o 
  -3   1   9       13.21       21.57      1.24 o 
  -2   1   9       29.08       32.23      1.69 o 
  -1   1   9       36.83       43.49      1.60 o 
   0   1   9       60.13       62.81      1.76 o 
   1   1   9        0.16       -0.79      0.79 o 
   2   1   9      544.79      556.74      5.31 o 
   3   1   9        2.82        2.50      0.98 o 
   4   1   9        2.88        3.89      1.05 o 
   5   1   9      669.24      669.46      6.24 o 
   6   1   9        1.08       -0.17      1.29 o 
   7   1   9       50.03       46.49      2.33 o 
   8   1   9        1.44       -1.90      1.90 o 
   9   1   9       10.80        6.50      2.44 o 
  10   1   9       12.83       10.50      2.48 o 
  11   1   9        2.60        2.32      2.90 o 
  12   1   9        0.87       -2.43      4.70 o 
 -14   2   9        6.66        9.23      8.89 o 
 -13   2   9        0.05        1.22      4.47 o 
 -12   2   9        6.13        9.74      2.78 o 
 -11   2   9        8.57        5.89      2.01 o 
 -10   2   9        5.77        4.70      2.04 o 
  -9   2   9     1174.26     1253.32      9.49 o 
  -8   2   9      437.45      439.40      4.25 o 
  -7   2   9       88.38       86.53      2.18 o 
  -6   2   9       11.06       11.74      1.31 o 
  -5   2   9      201.08      218.82      3.02 o 
  -4   2   9     1645.85     1876.35     13.52 o 
  -3   2   9       37.50       35.43      1.64 o 
  -2   2   9       25.18       21.19      1.28 o 
  -1   2   9        6.61        8.49      0.97 o 
   0   2   9       34.69       31.40      1.50 o 
   1   2   9      163.87      166.37      3.50 o 
   2   2   9       10.41        9.40      1.09 o 
   3   2   9        0.09        0.33      0.97 o 
   4   2   9       10.85        9.11      1.22 o 
   5   2   9      132.58      138.60      3.11 o 
   6   2   9       78.55       69.81      2.52 o 
   7   2   9        2.39       -0.56      1.70 o 
   8   2   9       16.84       17.23      2.34 o 
   9   2   9       80.08       65.38      4.60 o 
  10   2   9        0.16       -2.93      3.23 o 
  11   2   9       17.67       21.94      3.74 o 
  12   2   9        0.03        7.82      5.59 o 
 -13   3   9       22.95       14.45      5.51 o 
 -12   3   9        8.07       16.10      3.23 o 
 -11   3   9       24.67       26.22      4.32 o 
 -10   3   9        8.87       14.19      2.52 o 
  -9   3   9     1339.97     1432.80     14.39 o 
  -8   3   9      758.49      750.06     12.10 o 
  -7   3   9        2.18        0.86      1.73 o 
  -6   3   9       78.72       93.34      2.19 o 
  -5   3   9       31.46       38.41      1.71 o 
  -4   3   9      215.63      245.25      3.24 o 
  -3   3   9       16.01       16.32      1.25 o 
  -2   3   9       58.61       60.12      2.43 o 
  -1   3   9       29.99       34.79      1.65 o 
   0   3   9        6.56        5.05      1.26 o 
   1   3   9       14.73       16.48      1.32 o 
   2   3   9      214.59      190.86      3.16 o 
   3   3   9        1.84        4.12      1.26 o 
   4   3   9        6.72        7.62      1.36 o 
   5   3   9      458.75      444.28      5.08 o 
   6   3   9        4.88        3.78      1.54 o 
   7   3   9       36.41       34.14      2.43 o 
   8   3   9       33.79       33.18      2.55 o 
   9   3   9       37.90       37.07      2.83 o 
  10   3   9       15.46       22.07      4.24 o 
  11   3   9        3.53        6.06      4.93 o 
 -12   4   9        6.88        2.07     10.54 o 
 -11   4   9        4.68        2.78      3.24 o 
 -10   4   9        4.05       -2.03      2.65 o 
  -9   4   9      291.70      326.29      6.34 o 
  -8   4   9      213.60      238.02      5.44 o 
  -7   4   9       32.57       42.57      2.75 o 
  -6   4   9       20.11       14.70      1.84 o 
  -5   4   9      102.89      117.02      2.59 o 
  -4   4   9      447.35      460.51      5.10 o 
  -3   4   9       31.21       32.31      1.67 o 
  -2   4   9        1.59        0.82      1.26 o 
  -1   4   9        2.14        0.60      1.27 o 
   0   4   9       72.57       69.04      2.40 o 
   1   4   9       99.75      117.84      2.89 o 
   2   4   9        0.07        0.98      1.86 o 
   3   4   9      245.93      237.92      4.29 o 
   4   4   9       52.61       49.08      2.42 o 
   5   4   9        3.45        4.62      2.11 o 
   6   4   9        9.89       11.60      2.06 o 
   7   4   9        9.76        9.39      2.30 o 
   8   4   9       46.02       45.47      3.00 o 
   9   4   9       12.62       10.85      4.02 o 
  10   4   9        1.57        7.25      5.37 o 
 -11   5   9       34.83       41.19      6.22 o 
 -10   5   9        0.75       -3.33      4.76 o 
  -9   5   9       70.96       87.63      9.38 o 
  -8   5   9      131.69      129.10      5.14 o 
  -7   5   9       26.99       26.78      2.97 o 
  -6   5   9      419.16      442.76     10.46 o 
  -5   5   9        6.89        5.07      1.88 o 
  -4   5   9        3.88        6.40      1.65 o 
  -3   5   9        9.58       10.47      1.94 o 
  -2   5   9       21.71       25.73      1.92 o 
  -1   5   9        0.01       -1.35      2.04 o 
   0   5   9       12.37        9.86      1.77 o 
   1   5   9       47.79       56.76      3.47 o 
   2   5   9      149.29      158.83      3.90 o 
   3   5   9        4.63        9.50      1.98 o 
   4   5   9        4.99        2.96      2.11 o 
   5   5   9       10.62       12.08      2.58 o 
   6   5   9        8.10        7.52      2.41 o 
   7   5   9       42.28       47.78      3.27 o 
   8   5   9       44.85       43.62      5.21 o 
   9   5   9       14.12       20.19      8.14 o 
  -9   6   9        1.57        8.29      4.89 o 
  -8   6   9        2.57        2.15      3.57 o 
  -7   6   9      133.06      120.25      6.43 o 
  -6   6   9       16.33       22.94      4.00 o 
  -5   6   9        0.06        0.99      1.76 o 
  -4   6   9        9.95        9.11      2.35 o 
  -3   6   9       26.24       42.15      2.68 o 
  -2   6   9        0.40        3.50      2.28 o 
  -1   6   9        2.20        4.44      3.36 o 
   0   6   9       38.92       39.33      2.92 o 
   1   6   9        3.77        6.13      2.65 o 
   2   6   9        6.54       10.31      3.60 o 
   3   6   9      302.26      337.24      6.68 o 
   4   6   9        4.79        7.03      3.99 o 
   5   6   9        2.65        0.92      2.83 o 
   6   6   9        2.52        1.60      3.27 o 
   7   6   9       26.85       33.95      5.44 o 
   8   6   9       13.93        8.66     14.94 o 
  -6   7   9      143.48      161.94      7.75 o 
  -5   7   9       23.09        8.35      3.56 o 
  -4   7   9        0.01       -4.63      4.63 o 
  -3   7   9        2.09        1.87      3.13 o 
  -2   7   9        2.08        7.38      3.40 o 
  -1   7   9        1.34        2.30      3.05 o 
   0   7   9        5.47        9.73      3.25 o 
   1   7   9       15.53        8.65      3.72 o 
   2   7   9      117.56      119.12     10.19 o 
   3   7   9        0.64        0.44      3.45 o 
   4   7   9        1.64        5.10      4.41 o 
   5   7   9        6.82       13.50      5.61 o 
 -14   0  10       32.98       47.67      7.94 o 
 -13   0  10       37.26       55.11      4.47 o 
 -12   0  10        3.04        1.65      2.81 o 
 -11   0  10      247.69      250.65      5.77 o 
 -10   0  10     1705.85     1787.23     18.79 o 
  -9   0  10      966.21      945.27     11.11 o 
  -8   0  10      738.43      671.09      8.81 o 
  -7   0  10        5.01        8.63      1.99 o 
  -6   0  10      361.27      344.05      5.78 o 
  -5   0  10        0.32        9.22      2.32 o 
  -4   0  10        5.14        7.96      1.80 o 
  -3   0  10       31.44       30.40      2.44 o 
  -2   0  10      442.90      524.82      7.27 o 
  -1   0  10      545.70      444.82      6.58 o 
   0   0  10      189.64      190.77      4.10 o 
   1   0  10       15.08       16.86      2.14 o 
   2   0  10       12.14       12.51      1.98 o 
   3   0  10       68.30       84.44      3.19 o 
   4   0  10      187.62      198.54      4.57 o 
   5   0  10      221.15      263.44      5.38 o 
   6   0  10        1.18        1.90      1.97 o 
   7   0  10        3.80        7.41      2.41 o 
   8   0  10      691.66      546.52     10.90 o 
   9   0  10        0.01       -1.30      2.98 o 
  10   0  10        4.78        4.83      5.96 o 
  11   0  10        5.71        2.38      4.35 o 
  12   0  10       26.23       45.01      6.71 o 
 -14   1  10        1.24       -1.21      4.88 o 
 -13   1  10        1.38        5.72      3.33 o 
 -12   1  10        1.50        2.77      2.35 o 
 -11   1  10      140.95      141.64      3.45 o 
 -10   1  10     2177.63     2249.37     15.26 o 
  -9   1  10     2475.38     2546.49     18.10 o 
  -8   1  10        0.23        2.53      1.48 o 
  -7   1  10       51.87       56.23      2.19 o 
  -6   1  10      208.94      209.71      3.79 o 
  -5   1  10       23.63       34.74      1.89 o 
  -4   1  10       33.70       42.99      1.90 o 
  -3   1  10       13.12       11.74      1.15 o 
  -2   1  10      515.79      581.86      5.87 o 
  -1   1  10      406.15      367.71      4.74 o 
   0   1  10        6.20        8.29      1.23 o 
   1   1  10      367.26      341.41      4.07 o 
   2   1  10        7.43        8.14      1.12 o 
   3   1  10       53.77       56.09      2.12 o 
   4   1  10      339.81      381.48      4.85 o 
   5   1  10        3.80        1.21      1.29 o 
   6   1  10        7.32        5.52      1.44 o 
   7   1  10       12.25        9.87      1.85 o 
   8   1  10      159.49      134.93      4.43 o 
   9   1  10        0.49        1.93      2.25 o 
  10   1  10        0.00       -2.71      2.71 o 
  11   1  10        9.44       10.13      3.81 o 
  12   1  10       45.36       74.80      7.82 o 
 -13   2  10        2.51       -2.80      3.53 o 
 -12   2  10        2.60        6.86      3.22 o 
 -11   2  10      128.77      131.40      3.61 o 
 -10   2  10      236.90      252.45      3.81 o 
  -9   2  10      258.63      259.32      3.85 o 
  -8   2  10      376.32      348.92      4.16 o 
  -7   2  10        6.37        6.96      1.36 o 
  -6   2  10      233.49      227.53      3.53 o 
  -5   2  10        6.98        3.80      1.21 o 
  -4   2  10       51.35       58.89      2.10 o 
  -3   2  10      254.87      260.68      4.15 o 
  -2   2  10      209.37      204.47      3.10 o 
  -1   2  10        1.05        0.73      1.05 o 
   0   2  10      292.68      269.18      3.63 o 
   1   2  10        0.02        2.10      1.25 o 
   2   2  10      656.24      651.48      6.61 o 
   3   2  10        0.37        0.15      1.18 o 
   4   2  10        0.06        0.99      1.33 o 
   5   2  10       24.27       24.47      1.86 o 
   6   2  10        0.52       -0.92      1.67 o 
   7   2  10       36.25       26.25      2.36 o 
   8   2  10      169.16      144.98      4.63 o 
   9   2  10        2.76        1.78      2.51 o 
  10   2  10        2.49        0.25      2.76 o 
  11   2  10        9.83       15.02      4.84 o 
 -13   3  10       45.65       47.20      7.60 o 
 -12   3  10       72.24       77.86      5.47 o 
 -11   3  10       87.74       83.66      7.05 o 
 -10   3  10        4.66        6.52      3.08 o 
  -9   3  10      226.68      232.04      6.98 o 
  -8   3  10       39.18       32.94      3.03 o 
  -7   3  10      586.71      568.41      5.33 o 
  -6   3  10        0.00       -0.64      1.22 o 
  -5   3  10       18.79       15.26      1.50 o 
  -4   3  10        2.52        4.77      1.20 o 
  -3   3  10        7.15        6.76      1.33 o 
  -2   3  10       42.90       49.52      2.06 o 
  -1   3  10       10.90       11.19      1.32 o 
   0   3  10      106.56      113.39      2.84 o 
   1   3  10      551.77      547.56      5.63 o 
   2   3  10      160.50      156.25      3.09 o 
   3   3  10      157.98      147.01      3.39 o 
   4   3  10       12.57        8.63      1.86 o 
   5   3  10        3.65        2.49      2.10 o 
   6   3  10       85.68       75.46      7.63 o 
   7   3  10       11.41        9.28      2.41 o 
   8   3  10        4.36        0.37      4.10 o 
   9   3  10       15.53       13.00      3.02 o 
  10   3  10        5.28       13.43      5.87 o 
  11   3  10        5.66        8.71      5.40 o 
 -12   4  10        1.43        9.42      5.60 o 
 -11   4  10       38.28       43.93      4.36 o 
 -10   4  10      100.93      109.93      6.16 o 
  -9   4  10        0.85        4.26      3.07 o 
  -8   4  10       54.96       42.61      3.31 o 
  -7   4  10        0.15        1.79      2.33 o 
  -6   4  10       40.95       35.39      2.00 o 
  -5   4  10       47.06       41.41      2.25 o 
  -4   4  10       74.41       60.73      2.37 o 
  -3   4  10      195.37      178.74      4.00 o 
  -2   4  10        7.25        8.23      1.45 o 
  -1   4  10      110.25       99.19      2.99 o 
   0   4  10      246.28      249.25      4.17 o 
   1   4  10       13.98       11.78      1.57 o 
   2   4  10     1322.06     1405.56     13.76 o 
   3   4  10       61.63       61.51      3.50 o 
   4   4  10        7.57        9.28      1.97 o 
   5   4  10       19.44       17.50      2.31 o 
   6   4  10        0.49        0.17      2.78 o 
   7   4  10       28.09       31.65      3.09 o 
   8   4  10        6.57        5.57      3.36 o 
   9   4  10       10.32       12.15      4.63 o 
  10   4  10       16.33       17.85      5.25 o 
 -11   5  10       21.56        5.74      5.51 o 
 -10   5  10      220.56      237.54     10.03 o 
  -9   5  10       17.37        6.13      3.77 o 
  -8   5  10       18.66       12.82      4.14 o 
  -7   5  10      176.57      195.84      5.30 o 
  -6   5  10       30.56       24.41      3.16 o 
  -5   5  10        6.55        7.16      2.02 o 
  -4   5  10        0.10        1.64      1.78 o 
  -3   5  10        3.04        4.93      2.08 o 
  -2   5  10        0.58        2.25      1.86 o 
  -1   5  10        0.16        1.59      1.76 o 
   0   5  10       74.95       85.07      3.68 o 
   1   5  10      172.21      177.72      5.98 o 
   2   5  10       34.62       36.65      2.74 o 
   3   5  10      257.41      263.69      6.61 o 
   4   5  10       10.54       10.50      2.97 o 
   5   5  10        0.05        1.30      3.03 o 
   6   5  10       10.96       12.56      2.85 o 
   7   5  10        0.30       -1.94      5.87 o 
   8   5  10        9.82       14.29      8.09 o 
   9   5  10       13.95       -0.40      6.77 o 
  -9   6  10        3.56       12.26      6.99 o 
  -8   6  10        0.22        6.34      3.65 o 
  -7   6  10       10.44        3.64      3.78 o 
  -6   6  10        0.29        1.07      3.07 o 
  -5   6  10       34.40       28.55      2.92 o 
  -4   6  10       11.35        7.77      2.70 o 
  -3   6  10       10.39        9.86      2.53 o 
  -2   6  10        0.00        2.17      4.41 o 
  -1   6  10        1.31        3.48      2.58 o 
   0   6  10      114.04      133.90      5.16 o 
   1   6  10        6.39        6.21      2.88 o 
   2   6  10       50.61       54.83      4.26 o 
   3   6  10       34.15       32.65      3.48 o 
   4   6  10       52.51       56.63      5.98 o 
   5   6  10       23.72       25.72      4.13 o 
   6   6  10        0.77        2.63      4.92 o 
   7   6  10        0.12       10.89      6.59 o 
  -6   7  10        7.02        6.00      7.60 o 
  -5   7  10        1.59        3.10      7.45 o 
  -4   7  10        1.67        1.95      3.76 o 
  -3   7  10        0.58       -4.30      4.30 o 
  -2   7  10        0.34       -4.19      4.19 o 
  -1   7  10       16.86       20.66      4.73 o 
   0   7  10        2.66        4.32      5.33 o 
   1   7  10        0.00        7.78      4.05 o 
   2   7  10        2.20        0.71      4.09 o 
   3   7  10       98.03       94.44     10.74 o 
   4   7  10       58.59       63.88      5.08 o 
 -13   1  11        6.39        5.89      3.79 o 
 -12   1  11        3.73        6.99      2.87 o 
 -11   1  11      340.15      341.85      5.51 o 
 -10   1  11      135.64      143.65      3.45 o 
  -9   1  11        9.70       11.64      1.50 o 
  -8   1  11       85.77       80.38      2.93 o 
  -7   1  11        2.88        2.97      1.41 o 
  -6   1  11        0.69        1.33      1.31 o 
  -5   1  11        4.09        5.35      1.29 o 
  -4   1  11       21.90       23.86      1.55 o 
  -3   1  11        2.99        2.24      1.10 o 
  -2   1  11      171.96      172.59      2.96 o 
  -1   1  11       78.73       79.33      2.21 o 
   0   1  11       47.84       51.88      2.69 o 
   1   1  11       67.58       66.04      2.18 o 
   2   1  11      637.68      641.53      6.66 o 
   3   1  11       62.21       51.29      2.07 o 
   4   1  11        0.89        3.30      1.35 o 
   5   1  11      252.53      213.66      5.94 o 
   6   1  11        0.02       -1.75      1.75 o 
   7   1  11       44.31       38.16      2.65 o 
   8   1  11      102.47       83.96      4.91 o 
   9   1  11        0.20       -1.38      2.75 o 
  10   1  11        4.13        2.78      3.58 o 
  11   1  11        0.59        2.96      4.10 o 
 -13   2  11        0.29       -2.49      4.98 o 
 -12   2  11        0.12       -3.64      7.00 o 
 -11   2  11      348.73      361.03      5.97 o 
 -10   2  11      138.55      130.28      3.29 o 
  -9   2  11      142.88      147.99      3.17 o 
  -8   2  11        0.14        0.35      1.52 o 
  -7   2  11       48.66       47.52      2.17 o 
  -6   2  11       54.23       52.31      2.30 o 
  -5   2  11        1.71        3.04      1.67 o 
  -4   2  11      203.99      243.50      3.64 o 
  -3   2  11       61.26       59.65      2.17 o 
  -2   2  11      315.22      301.68      3.96 o 
  -1   2  11      185.57      209.08      3.35 o 
   0   2  11       35.36       30.04      1.68 o 
   1   2  11     1553.27     1546.68     11.58 o 
   2   2  11      537.94      531.89      5.70 o 
   3   2  11       26.91       25.51      1.66 o 
   4   2  11        2.66        4.43      1.46 o 
   5   2  11        1.03        2.10      1.49 o 
   6   2  11       32.02       31.82      2.52 o 
   7   2  11      249.70      194.21      5.05 o 
   8   2  11       34.67       32.56      3.86 o 
   9   2  11        5.91        3.93      2.93 o 
  10   2  11        1.83        0.69      3.54 o 
  11   2  11        0.40       -0.33      5.42 o 
 -12   3  11       20.62       20.28      4.42 o 
 -11   3  11      553.33      569.75     10.65 o 
 -10   3  11      356.97      368.62      7.46 o 
  -9   3  11       14.46       13.13      2.82 o 
  -8   3  11       67.08       72.76      3.07 o 
  -7   3  11        7.55        7.10      1.52 o 
  -6   3  11        0.00       -0.09      1.49 o 
  -5   3  11       14.77       11.89      1.51 o 
  -4   3  11       20.59       23.24      1.70 o 
  -3   3  11        0.16        0.32      1.52 o 
  -2   3  11      143.12      125.68      2.91 o 
  -1   3  11      210.18      218.86      3.61 o 
   0   3  11       46.83       47.58      2.14 o 
   1   3  11       16.72       19.86      1.87 o 
   2   3  11     1449.75     1439.57     11.22 o 
   3   3  11      246.81      249.46      4.31 o 
   4   3  11        0.34       -0.29      1.78 o 
   5   3  11      128.98      121.09      6.19 o 
   6   3  11        4.60        4.90      2.42 o 
   7   3  11       79.11       80.98      4.38 o 
   8   3  11      149.00      141.18      5.04 o 
   9   3  11        1.13       -0.39      4.19 o 
  10   3  11       13.89       13.74      4.83 o 
 -11   4  11       94.66       58.72      9.50 o 
 -10   4  11       20.57       21.57      4.16 o 
  -9   4  11        7.02       11.51      3.05 o 
  -8   4  11       11.26       10.85      2.60 o 
  -7   4  11       18.25        8.56      2.72 o 
  -6   4  11        0.01        0.31      1.52 o 
  -5   4  11        3.26        2.53      1.62 o 
  -4   4  11        9.13        7.51      2.06 o 
  -3   4  11       27.33       28.76      2.06 o 
  -2   4  11       22.48       24.36      2.00 o 
  -1   4  11       51.53       53.12      2.39 o 
   0   4  11       24.30       25.92      2.08 o 
   1   4  11       48.38       60.86      3.23 o 
   2   4  11      115.57      118.43      3.79 o 
   3   4  11      134.54      134.56      4.99 o 
   4   4  11        7.64        7.29      2.40 o 
   5   4  11        3.29        6.82      2.57 o 
   6   4  11        0.13        0.36      2.65 o 
   7   4  11       89.00       86.20      4.65 o 
   8   4  11       17.55       20.51      5.48 o 
   9   4  11        1.12        6.86      7.42 o 
 -10   5  11       66.11       48.01      8.46 o 
  -9   5  11        0.43        2.17      3.80 o 
  -8   5  11        5.88        1.25      3.16 o 
  -7   5  11        0.10        1.83      2.68 o 
  -6   5  11        2.06        2.22      4.59 o 
  -5   5  11       25.28       21.02      2.10 o 
  -4   5  11        0.17       -0.20      1.93 o 
  -3   5  11        0.00        3.09      2.02 o 
  -2   5  11        0.72       -0.36      2.51 o 
  -1   5  11       36.32       37.16      3.05 o 
   0   5  11        9.13        8.96      2.76 o 
   1   5  11       36.40       32.03      3.02 o 
   2   5  11      249.32      254.64      5.47 o 
   3   5  11       55.15       59.98      7.09 o 
   4   5  11       44.47       51.53      3.68 o 
   5   5  11      125.90      135.45      5.36 o 
   6   5  11        0.20       -2.03      2.98 o 
   7   5  11        0.24        1.96      3.76 o 
   8   5  11        2.67       -0.02      4.95 o 
  -8   6  11        5.84        5.08      5.23 o 
  -7   6  11        2.68       -3.57      5.03 o 
  -6   6  11        2.86        8.05      3.25 o 
  -5   6  11        2.60        8.98      4.00 o 
  -4   6  11        1.28        2.00      3.05 o 
  -3   6  11        0.19       -1.81      3.22 o 
  -2   6  11        0.04        1.84      2.86 o 
  -1   6  11        0.05        3.83      3.23 o 
   0   6  11        0.84       -3.36      3.36 o 
   1   6  11      132.65      149.35      6.29 o 
   2   6  11        2.84       13.18      4.01 o 
   3   6  11       17.44       15.16      3.53 o 
   4   6  11       52.13       46.96      4.09 o 
   5   6  11        8.97       17.68      4.15 o 
   6   6  11        4.69       11.97      7.12 o 
  -5   7  11        7.32        0.84     10.79 o 
  -4   7  11        0.07        7.03      4.80 o 
  -3   7  11        0.10        0.89      4.59 o 
  -2   7  11        1.90       -4.07      4.07 o 
  -1   7  11        3.33        0.12      4.14 o 
   0   7  11        4.71        4.13      4.24 o 
   1   7  11       14.29       15.71      4.45 o 
   2   7  11        1.24       -0.29      6.60 o 
 -13   0  12       11.94        7.08      7.08 o 
 -12   0  12       28.26       36.45      4.81 o 
 -11   0  12      135.55      142.36     10.32 o 
 -10   0  12        0.12       -0.11      2.63 o 
  -9   0  12        1.59        2.49      2.60 o 
  -8   0  12      103.54      109.03      4.76 o 
  -7   0  12        4.41        5.57      2.34 o 
  -6   0  12       51.55       61.47      3.64 o 
  -5   0  12      281.26      350.45      6.50 o 
  -4   0  12      141.23      148.68      4.31 o 
  -3   0  12       19.71       28.74      2.46 o 
  -2   0  12     1587.09     1738.52     17.96 o 
  -1   0  12       15.10       16.39      2.06 o 
   0   0  12     2210.70     2186.38     21.61 o 
   1   0  12     2330.98     2247.10     22.19 o 
   2   0  12     1267.97     1262.82     17.39 o 
   3   0  12       20.21       48.36      6.22 o 
   4   0  12       14.00       12.17      2.28 o 
   5   0  12      263.88      233.29      8.17 o 
   6   0  12      173.51      135.80      8.61 o 
   7   0  12      145.86      121.10      6.20 o 
   8   0  12        2.91        2.03      3.53 o 
   9   0  12       36.15       39.96      6.06 o 
  10   0  12        8.72        5.28      5.73 o 
  11   0  12       27.84       51.37      7.76 o 
 -13   1  12        0.84        5.35      3.95 o 
 -12   1  12       37.47       36.39      3.62 o 
 -11   1  12       22.06       26.98      2.63 o 
 -10   1  12        0.28       -1.57      1.99 o 
  -9   1  12       37.73       41.23      2.63 o 
  -8   1  12       57.54       54.77      2.51 o 
  -7   1  12       48.23       54.79      2.47 o 
  -6   1  12       88.00       77.73      3.06 o 
  -5   1  12       19.25       23.97      1.78 o 
  -4   1  12      384.53      394.78      4.75 o 
  -3   1  12       23.88       28.94      1.78 o 
  -2   1  12      226.47      243.31      4.00 o 
  -1   1  12       81.93       81.77      2.51 o 
   0   1  12       83.15       75.77      2.62 o 
   1   1  12     3783.15     3948.72     25.16 o 
   2   1  12     1298.97     1285.79     10.31 o 
   3   1  12        8.44        6.32      1.65 o 
   4   1  12      372.76      347.21      4.71 o 
   5   1  12       84.44       83.63      4.65 o 
   6   1  12       79.63       66.53      3.49 o 
   7   1  12     1074.96      931.69     12.73 o 
   8   1  12        0.64       -1.26      2.87 o 
   9   1  12      144.89      131.98      5.59 o 
  10   1  12        5.73       -2.14      4.02 o 
 -13   2  12        0.76       20.90      8.64 o 
 -12   2  12        0.10       -0.53      3.71 o 
 -11   2  12        9.52        9.31      3.82 o 
 -10   2  12      131.53      129.50      4.22 o 
  -9   2  12        4.69        7.47      1.91 o 
  -8   2  12       56.59       44.89      2.62 o 
  -7   2  12       33.27       27.49      2.06 o 
  -6   2  12        0.32        0.20      1.52 o 
  -5   2  12      109.04       83.30      2.71 o 
  -4   2  12       98.90       98.40      3.86 o 
  -3   2  12        5.11        9.49      1.72 o 
  -2   2  12      568.24      549.20      6.73 o 
  -1   2  12        1.43       -0.31      1.32 o 
   0   2  12      317.36      324.81      4.76 o 
   1   2  12      465.53      440.61      6.00 o 
   2   2  12      218.20      218.33      4.12 o 
   3   2  12       52.77       47.37      2.27 o 
   4   2  12        0.50       -1.55      1.70 o 
   5   2  12      114.06      101.14      4.34 o 
   6   2  12       12.04       10.05      2.65 o 
   7   2  12       49.27       54.44      3.42 o 
   8   2  12        1.06        1.40      2.82 o 
   9   2  12        8.10        0.54      3.72 o 
  10   2  12        8.94        4.47      5.05 o 
 -12   3  12       11.91       19.83      5.88 o 
 -11   3  12        3.04        5.86      3.95 o 
 -10   3  12        7.16        4.97      3.11 o 
  -9   3  12       24.62       26.26      2.22 o 
  -8   3  12        6.93        4.82      1.74 o 
  -7   3  12        0.07       -0.73      1.71 o 
  -6   3  12        0.18        1.18      1.72 o 
  -5   3  12        8.34        8.53      1.71 o 
  -4   3  12       77.04       77.83      2.63 o 
  -3   3  12        0.00        3.57      1.57 o 
  -2   3  12       60.24       59.95      3.10 o 
  -1   3  12      361.49      360.77      5.16 o 
   0   3  12        4.10        5.76      1.88 o 
   1   3  12      388.16      404.57      5.19 o 
   2   3  12       18.83       22.80      2.26 o 
   3   3  12      153.81      151.94      4.19 o 
   4   3  12      246.52      227.46      5.29 o 
   5   3  12       58.17       52.00      3.44 o 
   6   3  12       18.98       20.07      2.93 o 
   7   3  12       62.08       64.40      4.16 o 
   8   3  12        5.44        5.12      4.17 o 
   9   3  12       42.32       37.32      5.31 o 
 -11   4  12       12.59       21.74     15.37 o 
 -10   4  12      276.27      286.62     11.80 o 
  -9   4  12        6.07        4.09      4.24 o 
  -8   4  12       10.37        8.14      3.21 o 
  -7   4  12       54.58       60.06      2.80 o 
  -6   4  12       33.09       40.90      2.52 o 
  -5   4  12       22.49       31.12      2.71 o 
  -4   4  12       46.20       63.63      3.48 o 
  -3   4  12       26.28       29.40      2.31 o 
  -2   4  12       31.48       32.63      2.47 o 
  -1   4  12        2.71        1.61      2.02 o 
   0   4  12       56.88       55.89      3.09 o 
   1   4  12       32.55       33.25      2.91 o 
   2   4  12       94.69      106.13      5.78 o 
   3   4  12       99.53       93.78      4.99 o 
   4   4  12        9.16       13.31      3.46 o 
   5   4  12        6.62        9.09      2.80 o 
   6   4  12       39.45       40.06      3.28 o 
   7   4  12        0.83        3.82      3.22 o 
   8   4  12        0.03       -0.14      4.14 o 
  -9   5  12        9.27       12.22      5.96 o 
  -8   5  12        1.83       -2.25      3.57 o 
  -7   5  12        0.46       -1.34      3.33 o 
  -6   5  12        1.35       -1.75      2.28 o 
  -5   5  12        0.52        2.50      2.45 o 
  -4   5  12        2.92        3.46      2.73 o 
  -3   5  12        1.34        4.86      3.04 o 
  -2   5  12        7.82        8.16      2.57 o 
  -1   5  12       87.58       88.05      4.52 o 
   0   5  12        4.22        3.23      3.07 o 
   1   5  12       33.54       29.27      3.20 o 
   2   5  12      232.12      244.50      6.77 o 
   3   5  12      132.83      136.33      5.51 o 
   4   5  12      132.29      129.95      5.36 o 
   5   5  12       35.60       43.26      3.78 o 
   6   5  12       49.38       56.16      5.88 o 
   7   5  12        1.92       11.04      5.58 o 
  -7   6  12        0.00       -0.70      7.33 o 
  -6   6  12        3.86        8.37      4.62 o 
  -5   6  12       12.40       19.52      4.50 o 
  -4   6  12       14.30       15.37      3.47 o 
  -3   6  12       56.07       75.45      6.78 o 
  -2   6  12        7.36        0.81      3.44 o 
  -1   6  12        5.62        2.51      3.62 o 
   0   6  12        9.88        9.64      3.23 o 
   1   6  12       23.40       26.31      3.89 o 
   2   6  12       91.83       89.78      5.57 o 
   3   6  12       32.27       31.81      4.09 o 
   4   6  12        2.52        2.88      4.05 o 
   5   6  12        2.88        0.28      5.34 o 
  -2   7  12       13.63       14.39      6.69 o 
  -1   7  12        0.06       -4.63      4.63 o 
   0   7  12        0.02       12.66      4.75 o 
 -12   1  13        0.57        5.96      3.95 o 
 -11   1  13       29.92       33.75      3.84 o 
 -10   1  13       22.63       27.65      2.73 o 
  -9   1  13        2.33        1.74      2.10 o 
  -8   1  13       75.43       72.42      3.61 o 
  -7   1  13       63.96       59.79      2.80 o 
  -6   1  13        9.86       11.07      2.51 o 
  -5   1  13       19.59       22.89      2.16 o 
  -4   1  13       71.43       68.89      2.75 o 
  -3   1  13        2.18        3.58      1.62 o 
  -2   1  13       34.14       29.17      2.08 o 
  -1   1  13        1.03        0.14      1.62 o 
   0   1  13      121.92      113.02      3.45 o 
   1   1  13     1035.84     1042.32      9.70 o 
   2   1  13       50.71       49.98      2.49 o 
   3   1  13       46.02       49.20      3.21 o 
   4   1  13        0.76        1.39      2.12 o 
   5   1  13       39.47       40.42      3.13 o 
   6   1  13       84.48       72.19      3.99 o 
   7   1  13        5.56        6.49      2.73 o 
   8   1  13        4.00        3.92      3.61 o 
   9   1  13        0.53       -2.21      3.82 o 
  10   1  13        1.63        2.29      4.42 o 
 -12   2  13       18.75       17.27      5.29 o 
 -11   2  13       61.78       70.51      4.95 o 
 -10   2  13        0.63       -2.31      2.31 o 
  -9   2  13       36.93       37.35      2.84 o 
  -8   2  13       24.97       22.05      2.31 o 
  -7   2  13       68.25       62.32      2.94 o 
  -6   2  13      142.09      107.76      3.44 o 
  -5   2  13       35.29       34.19      2.27 o 
  -4   2  13      399.00      365.89      5.10 o 
  -3   2  13       40.06       45.79      2.37 o 
  -2   2  13      105.46       97.61      2.85 o 
  -1   2  13       71.05       62.57      2.57 o 
   0   2  13      392.82      369.66      4.98 o 
   1   2  13     2388.06     2449.82     24.70 o 
   2   2  13      128.86      139.56      4.50 o 
   3   2  13        7.63        8.49      2.48 o 
   4   2  13        5.07        8.55      2.35 o 
   5   2  13       94.63       90.03      4.48 o 
   6   2  13        9.26        6.60      2.85 o 
   7   2  13        8.79        5.39      2.87 o 
   8   2  13        4.66        7.03      3.23 o 
   9   2  13       10.19       13.42      4.15 o 
 -11   3  13       27.49       36.58      4.72 o 
 -10   3  13        3.35       -3.44      3.44 o 
  -9   3  13        2.40        6.31      3.12 o 
  -8   3  13       98.10      103.52      4.26 o 
  -7   3  13      120.95       91.91      4.12 o 
  -6   3  13       39.46       40.11      2.54 o 
  -5   3  13       26.81       31.85      2.45 o 
  -4   3  13      140.94      142.26      3.91 o 
  -3   3  13        0.70        3.36      2.00 o 
  -2   3  13        0.00        0.56      1.86 o 
  -1   3  13        3.44        0.81      1.95 o 
   0   3  13      416.18      430.28      8.31 o 
   1   3  13     1649.27     1728.91     16.92 o 
   2   3  13       77.35       76.84      3.51 o 
   3   3  13        1.72       -2.29      2.38 o 
   4   3  13       12.38        7.36      2.68 o 
   5   3  13      113.41      113.46      5.72 o 
   6   3  13      164.54      150.63      5.65 o 
   7   3  13        0.94        2.33      4.46 o 
   8   3  13        2.32        3.32      3.85 o 
   9   3  13        0.16       -0.94      6.42 o 
 -10   4  13        7.63        8.61      5.08 o 
  -9   4  13       50.25       51.79      3.97 o 
  -8   4  13        0.04       -1.91      3.96 o 
  -7   4  13        6.38        5.51      2.37 o 
  -6   4  13       57.30       62.26      3.70 o 
  -5   4  13       23.46       23.85      2.75 o 
  -4   4  13      274.79      269.92      5.59 o 
  -3   4  13       46.21       44.93      3.00 o 
  -2   4  13        0.82        3.70      2.45 o 
  -1   4  13       58.66       66.63      3.68 o 
   0   4  13       97.17      103.83      5.23 o 
   1   4  13      570.81      590.87      8.73 o 
   2   4  13       90.63       93.67      4.73 o 
   3   4  13       14.99       14.34      2.97 o 
   4   4  13      103.29      101.06      5.06 o 
   5   4  13       31.65       36.55      3.68 o 
   6   4  13        0.05        0.73      3.29 o 
   7   4  13        2.74       10.66      4.57 o 
   8   4  13        7.92        2.07     11.23 o 
  -9   5  13        0.01        8.64      8.12 o 
  -8   5  13        3.23        8.64      4.06 o 
  -7   5  13       14.13       15.13      4.12 o 
  -6   5  13       12.72        9.60      3.83 o 
  -5   5  13        0.02       -2.67      2.96 o 
  -4   5  13        7.70        5.61      3.13 o 
  -3   5  13        1.17        0.57      2.76 o 
  -2   5  13      142.99      155.03      5.46 o 
  -1   5  13       11.69       13.63      3.11 o 
   0   5  13       76.87       76.98      4.38 o 
   1   5  13       66.30       71.29      4.74 o 
   2   5  13        1.27       -2.01      3.36 o 
   3   5  13      257.60      278.54      7.91 o 
   4   5  13       25.53       25.60      4.17 o 
   5   5  13       19.87       30.76      4.42 o 
   6   5  13       29.78       28.72      4.80 o 
  -6   6  13        3.59        4.95      5.60 o 
  -5   6  13        6.67        7.19      6.62 o 
  -4   6  13       16.37       19.52      4.94 o 
  -3   6  13        5.03       11.89      3.79 o 
  -2   6  13       34.14       35.44      4.38 o 
  -1   6  13       18.11       19.14      4.27 o 
   0   6  13        0.69       -0.30      4.03 o 
   1   6  13        2.28       -4.16      4.16 o 
   2   6  13        4.00        6.63      5.96 o 
   3   6  13        4.96        6.37      5.16 o 
 -12   0  14       80.89      100.31      9.59 o 
 -11   0  14        2.67        9.15      6.91 o 
 -10   0  14      255.70      266.36      9.87 o 
  -9   0  14      117.67      120.69      6.31 o 
  -8   0  14       23.11       16.60      3.55 o 
  -7   0  14      865.82      770.15     15.19 o 
  -6   0  14        1.74        2.33      4.66 o 
  -5   0  14     1407.20     1216.47     16.67 o 
  -4   0  14        9.34        6.94      2.45 o 
  -3   0  14       11.13       19.22      3.51 o 
  -2   0  14       66.42       67.09      3.90 o 
  -1   0  14       19.99       17.77      2.92 o 
   0   0  14     6323.04     6469.73     78.58 o 
   1   0  14      653.68      680.41     10.05 o 
   2   0  14        3.24        0.10      2.71 o 
   3   0  14       33.42       37.29      4.69 o 
   4   0  14       83.82       78.77      6.39 o 
   5   0  14        0.08        2.84      3.86 o 
   6   0  14        3.12        5.24      4.39 o 
   7   0  14        1.24        5.63      4.88 o 
   8   0  14       81.87       78.03      7.60 o 
   9   0  14       71.13      100.72      9.03 o 
 -12   1  14        9.99       14.57      4.62 o 
 -11   1  14       21.09       19.63      4.22 o 
 -10   1  14       35.04       36.12      3.70 o 
  -9   1  14      179.99      155.73      4.70 o 
  -8   1  14      112.82       99.57      4.09 o 
  -7   1  14        7.57        7.43      2.36 o 
  -6   1  14        4.94        3.21      2.18 o 
  -5   1  14      329.88      297.78      5.24 o 
  -4   1  14        4.00        1.65      1.86 o 
  -3   1  14       33.15       36.00      2.43 o 
  -2   1  14        0.38       -1.37      1.60 o 
  -1   1  14        4.97        3.73      1.64 o 
   0   1  14     4012.76     4187.52     31.45 o 
   1   1  14       64.62       62.99      3.34 o 
   2   1  14     1092.91     1048.43     19.97 o 
   3   1  14        0.16        2.17      2.73 o 
   4   1  14       66.98       67.98      4.38 o 
   5   1  14       16.95       21.07      3.52 o 
   6   1  14        0.14       -3.20      3.20 o 
   7   1  14        4.47        7.75      3.53 o 
   8   1  14       41.00       43.27      4.76 o 
   9   1  14       18.51       18.93      4.55 o 
 -11   2  14       11.30       18.05      4.37 o 
 -10   2  14      101.79      113.81      7.00 o 
  -9   2  14       36.66       34.28      3.53 o 
  -8   2  14        1.41       -0.07      2.39 o 
  -7   2  14      196.13      185.65      4.89 o 
  -6   2  14        0.49       -2.41      2.41 o 
  -5   2  14      378.84      348.46      6.27 o 
  -4   2  14        1.33        2.95      2.35 o 
  -3   2  14       55.96       59.94      3.33 o 
  -2   2  14      193.10      188.96      4.89 o 
  -1   2  14       84.89       78.99      3.98 o 
   0   2  14      922.96      938.54     11.20 o 
   1   2  14      368.22      347.25      6.01 o 
   2   2  14        1.69       -0.56      2.06 o 
   3   2  14       32.15       28.06      3.05 o 
   4   2  14       29.60       29.34      3.67 o 
   5   2  14        8.76       14.29      3.28 o 
   6   2  14        8.99        6.01      3.46 o 
   7   2  14        0.43        3.65      3.86 o 
   8   2  14       27.52       25.36      4.64 o 
 -11   3  14      207.83      203.73     10.37 o 
 -10   3  14       15.12       15.27      4.94 o 
  -9   3  14        1.98       -5.78      5.78 o 
  -8   3  14        8.10        9.90      2.77 o 
  -7   3  14        0.01        0.36      2.39 o 
  -6   3  14       26.04       26.29      2.76 o 
  -5   3  14        4.89        8.14      2.50 o 
  -4   3  14        3.71       -0.06      2.30 o 
  -3   3  14       39.61       35.87      4.99 o 
  -2   3  14       31.28       34.78      2.98 o 
  -1   3  14       12.80       12.66      2.52 o 
   0   3  14       50.18       62.86      3.69 o 
   1   3  14        2.13        1.93      3.02 o 
   2   3  14      380.71      396.44      8.08 o 
   3   3  14        9.41        9.77      3.08 o 
   4   3  14       70.33       69.51      4.72 o 
   5   3  14        9.66        5.85      3.53 o 
   6   3  14       10.59        7.41      4.96 o 
   7   3  14       27.54       16.14      4.42 o 
   8   3  14        4.63        1.88      5.13 o 
  -9   4  14        3.75       14.45      4.84 o 
  -8   4  14        0.45       -4.14      4.14 o 
  -7   4  14        2.36        1.00      3.87 o 
  -6   4  14        1.29        3.14      3.03 o 
  -5   4  14       16.11       22.43      2.81 o 
  -4   4  14        4.01        1.00      2.66 o 
  -3   4  14      183.02      174.14      5.29 o 
  -2   4  14      155.89      167.61      5.38 o 
  -1   4  14      119.12      112.91      5.75 o 
   0   4  14      303.97      308.79      8.58 o 
   1   4  14       50.76       51.14      4.08 o 
   2   4  14       13.87        9.22      3.34 o 
   3   4  14      123.40      131.87      5.99 o 
   4   4  14        1.08        4.41      3.59 o 
   5   4  14        9.16       10.83      5.33 o 
   6   4  14       10.57        6.74      4.74 o 
   7   4  14        2.40       -3.11      9.84 o 
  -8   5  14        0.04       -2.60      6.66 o 
  -7   5  14        3.62        1.31      4.47 o 
  -6   5  14        8.37        2.90      4.81 o 
  -5   5  14       50.65       48.77      4.17 o 
  -4   5  14       32.66       34.71      3.94 o 
  -3   5  14       12.30        6.33      3.94 o 
  -2   5  14       17.38       24.00      3.40 o 
  -1   5  14       75.50       77.21      4.43 o 
   0   5  14      139.96      137.96      6.90 o 
   1   5  14        0.02       -3.63      3.63 o 
   2   5  14       25.63       27.57      4.28 o 
   3   5  14        1.07        4.99      4.02 o 
   4   5  14       16.62       18.77      4.30 o 
   5   5  14        3.88        7.12      5.73 o 
  -4   6  14       13.81        6.69      5.80 o 
  -3   6  14       19.63       21.41      5.50 o 
  -2   6  14        0.27       -2.26      4.25 o 
  -1   6  14       38.31       38.13      4.88 o 
   0   6  14       92.84       84.26      5.95 o 
   1   6  14        0.31       -1.99      4.21 o 
 -11   1  15        2.26        2.74      6.27 o 
 -10   1  15        0.06        5.37      3.40 o 
  -9   1  15        0.04       -0.82      3.06 o 
  -8   1  15        0.11        2.45      2.68 o 
  -7   1  15        3.00        3.28      2.65 o 
  -6   1  15       64.97       68.16      3.93 o 
  -5   1  15       76.71       63.14      3.72 o 
  -4   1  15        0.68       -0.30      2.40 o 
  -3   1  15        0.80       -1.01      2.53 o 
  -2   1  15       11.25       16.25      2.48 o 
  -1   1  15      459.06      459.89      7.53 o 
   0   1  15        2.19        2.39      2.61 o 
   1   1  15      167.30      146.66      8.75 o 
   2   1  15       12.74       16.86      3.20 o 
   3   1  15       48.59       42.11      3.68 o 
   4   1  15       19.91       21.35      3.60 o 
   5   1  15        0.78       -0.94      3.14 o 
   6   1  15        7.72        4.60      3.62 o 
   7   1  15        7.39        3.81      4.10 o 
   8   1  15        9.36        4.62      4.50 o 
 -10   2  15        4.50        1.29      4.31 o 
  -9   2  15        0.80        3.97      3.29 o 
  -8   2  15      133.23      137.83      6.12 o 
  -7   2  15        3.67        0.51      3.47 o 
  -6   2  15      515.04      522.66      8.03 o 
  -5   2  15       26.04       22.05      2.82 o 
  -4   2  15        1.27       -0.19      2.42 o 
  -3   2  15       13.30       14.89      2.67 o 
  -2   2  15        0.80        9.12      2.83 o 
  -1   2  15     1407.20     1335.02     20.32 o 
   0   2  15        5.69        9.30      3.27 o 
   1   2  15       15.61       15.20      3.18 o 
   2   2  15      118.57      129.00      5.66 o 
   3   2  15        5.97        8.61      3.57 o 
   4   2  15        1.31       -0.03      3.17 o 
   5   2  15        0.21       -1.66      3.43 o 
   6   2  15        2.79        4.73      3.75 o 
   7   2  15        3.47        4.34      4.39 o 
 -10   3  15        7.58       11.29      4.22 o 
  -9   3  15        0.14       -0.25      4.45 o 
  -8   3  15        0.52        3.46      6.06 o 
  -7   3  15        3.78        1.12      3.61 o 
  -6   3  15       90.85       84.77      4.45 o 
  -5   3  15      159.15      137.64      4.96 o 
  -4   3  15        3.16       11.49      2.50 o 
  -3   3  15        0.10       -2.38      2.57 o 
  -2   3  15       47.71       54.67      4.12 o 
  -1   3  15      947.81      929.79     11.55 o 
   0   3  15        0.00        2.28      2.73 o 
   1   3  15      181.37      178.49      6.43 o 
   2   3  15        4.34        8.49      3.13 o 
   3   3  15       84.94       84.87      5.19 o 
   4   3  15       18.45       17.68      4.08 o 
   5   3  15        0.01        2.98      6.21 o 
   6   3  15       13.33        2.15      4.26 o 
   7   3  15       19.99       28.20      8.46 o 
  -8   4  15       28.18       21.72      4.82 o 
  -7   4  15        0.55       -3.26      4.12 o 
  -6   4  15      231.67      252.40      9.94 o 
  -5   4  15       50.00       42.73      4.04 o 
  -4   4  15       17.16       24.64      3.23 o 
  -3   4  15      135.05      109.93      5.26 o 
  -2   4  15        4.09       10.24      3.49 o 
  -1   4  15      302.87      300.01      8.61 o 
   0   4  15       42.24       42.62      5.70 o 
   1   4  15       15.90       23.36      3.53 o 
   2   4  15        6.18        7.64      3.75 o 
   3   4  15        0.74        4.03      3.81 o 
   4   4  15        0.04       -3.29      4.59 o 
   5   4  15        5.58        3.82      4.24 o 
  -6   5  15        0.01       -3.44      4.60 o 
  -5   5  15       14.51       16.07      4.47 o 
  -4   5  15       25.30       23.25      4.38 o 
  -3   5  15        6.14        6.36      3.89 o 
  -2   5  15        7.43        8.55      3.99 o 
  -1   5  15      107.61      109.99      7.65 o 
   0   5  15        0.18       -0.23      3.94 o 
   1   5  15        2.72       11.39      4.39 o 
   2   5  15        4.96        9.69      4.33 o 
   3   5  15        2.30        4.01      5.46 o 
 -10   0  16        7.27       10.09      5.74 o 
  -9   0  16       49.56       54.17      6.56 o 
  -8   0  16        0.32        6.31      5.03 o 
  -7   0  16      855.28      779.69     13.55 o 
  -6   0  16      271.58      248.24      8.08 o 
  -5   0  16       73.74       75.51      6.59 o 
  -4   0  16        6.56       15.30      4.30 o 
  -3   0  16       15.61       14.10      4.52 o 
  -2   0  16      151.65      132.01     10.19 o 
  -1   0  16        2.40        6.03      4.02 o 
   0   0  16       20.53       23.35      4.56 o 
   1   0  16       49.12       42.87      6.13 o 
   2   0  16      100.77      104.40      8.00 o 
   3   0  16       32.04       34.11      5.63 o 
   4   0  16       78.83       80.36      7.82 o 
   5   0  16        2.62       -2.37      4.74 o 
   6   0  16       20.55       22.51      5.83 o 
   7   0  16       11.68       15.95      6.47 o 
 -10   1  16        5.65        8.60      3.94 o 
  -9   1  16        8.79        9.76      3.68 o 
  -8   1  16       19.82       24.83      3.36 o 
  -7   1  16       25.63       20.12      3.62 o 
  -6   1  16      267.50      229.94      9.32 o 
  -5   1  16      161.23      142.18      5.18 o 
  -4   1  16       12.59       11.78      2.81 o 
  -3   1  16       35.87       28.61      3.19 o 
  -2   1  16       46.29       60.38      6.91 o 
  -1   1  16       14.17       15.87      4.94 o 
   0   1  16        0.65        1.31      2.85 o 
   1   1  16        0.01        2.44      2.96 o 
   2   1  16      165.21      173.34      6.20 o 
   3   1  16        2.88       -0.58      3.44 o 
   4   1  16        1.30        3.22      3.60 o 
   5   1  16        6.48        8.12      3.95 o 
   6   1  16       16.48        5.63      5.36 o 
   7   1  16        9.25       17.97      7.94 o 
 -10   2  16        0.06       -3.76      4.44 o 
  -9   2  16        6.16        4.06      4.52 o 
  -8   2  16        7.28        9.56      4.47 o 
  -7   2  16      212.34      206.49      6.06 o 
  -6   2  16      114.34      116.26      7.66 o 
  -5   2  16       21.47       22.40      3.16 o 
  -4   2  16       52.80       37.11      3.72 o 
  -3   2  16        7.67        9.50      2.85 o 
  -2   2  16       10.15        8.64      2.69 o 
  -1   2  16        6.29        2.41      3.14 o 
   0   2  16        1.06       -2.87      3.01 o 
   1   2  16        9.84        6.13      3.02 o 
   2   2  16       13.71        9.57      4.18 o 
   3   2  16        1.92       12.55      4.66 o 
   4   2  16       20.19       25.36      3.82 o 
   5   2  16        0.47       -3.71      3.71 o 
   6   2  16       20.70        6.10      4.58 o 
  -9   3  16        1.05       -1.21      4.80 o 
  -8   3  16        2.69       -2.84      5.31 o 
  -7   3  16        1.73        3.47      3.32 o 
  -6   3  16        2.60        4.77      3.55 o 
  -5   3  16       10.82        7.68      3.04 o 
  -4   3  16        0.02        4.01      2.86 o 
  -3   3  16        0.01       -2.84      2.84 o 
  -2   3  16       10.71       20.39      3.29 o 
  -1   3  16        0.96        3.28      3.33 o 
   0   3  16      512.98      546.94     11.44 o 
   1   3  16       15.85       15.19      3.65 o 
   2   3  16        9.00       11.98      3.57 o 
   3   3  16       36.38       41.69      4.54 o 
   4   3  16       16.21       12.26      4.27 o 
   5   3  16       12.32        7.73      4.89 o 
  -7   4  16        8.30        7.01      6.34 o 
  -6   4  16        0.51       -4.31      4.31 o 
  -5   4  16        1.88       -3.66      3.66 o 
  -4   4  16      100.99       97.10      5.86 o 
  -3   4  16        0.02        6.20      3.33 o 
  -2   4  16       59.27       47.78      4.59 o 
  -1   4  16       15.13       14.14      6.23 o 
   0   4  16       12.27        9.19      3.76 o 
   1   4  16        1.05        1.82      3.78 o 
   2   4  16        0.94       -3.06      3.97 o 
   3   4  16        3.20        2.19      6.51 o 
   4   4  16        0.02        7.42      7.85 o 
  -4   5  16        0.95        5.71      6.46 o 
  -3   5  16       14.62       13.96      6.40 o 
  -2   5  16       79.23       73.18      5.76 o 
  -1   5  16        3.16        7.59      4.94 o 
   0   5  16      274.62      272.43     10.46 o 
   1   5  16        1.11        6.78      6.82 o 
  -9   1  17        0.03       -3.90      3.90 o 
  -8   1  17        0.62        5.30      3.81 o 
  -7   1  17       68.06       55.45      4.23 o 
  -6   1  17       47.13       54.36      4.56 o 
  -5   1  17        4.24        4.13      3.37 o 
  -4   1  17        2.39        2.29      3.29 o 
  -3   1  17       11.61        7.75      3.33 o 
  -2   1  17        1.64        5.10      5.04 o 
  -1   1  17      144.06      156.93      6.16 o 
   0   1  17        0.03       -1.86      3.15 o 
   1   1  17        1.18        4.64      3.37 o 
   2   1  17       25.20       27.23      4.03 o 
   3   1  17        4.79        5.72      3.94 o 
   4   1  17       41.97       51.08      6.43 o 
   5   1  17        0.11       -4.22      4.22 o 
  -8   2  17      102.19       84.96      7.50 o 
  -7   2  17       71.88       77.92      6.18 o 
  -6   2  17       25.56       38.44      4.38 o 
  -5   2  17       19.35       12.90      3.32 o 
  -4   2  17        7.97        4.13      3.70 o 
  -3   2  17       42.25       50.14      4.43 o 
  -2   2  17        2.25       10.35      3.45 o 
  -1   2  17      101.15      103.39      6.02 o 
   0   2  17        6.28        3.17      3.30 o 
   1   2  17        7.37        4.62      3.62 o 
   2   2  17      128.88      144.12      6.68 o 
   3   2  17       23.56       18.68      4.62 o 
   4   2  17        9.48       12.42      4.36 o 
   5   2  17       23.84       33.71      4.98 o 
  -7   3  17       94.47       90.08      9.14 o 
  -6   3  17       54.29       58.74      4.81 o 
  -5   3  17        5.74        6.73      3.61 o 
  -4   3  17        2.87        5.43      3.50 o 
  -3   3  17        2.79        4.90      3.81 o 
  -2   3  17        0.71        1.25      3.67 o 
  -1   3  17       82.96       85.83      5.50 o 
   0   3  17        5.42       15.81      3.84 o 
   1   3  17        8.35        6.18      4.42 o 
   2   3  17       23.78       25.40      4.17 o 
   3   3  17        0.22       -2.38      4.13 o 
   4   3  17       75.48       87.42      8.53 o 
  -5   4  17        0.31        3.22      6.76 o 
  -4   4  17        2.05        4.34      4.12 o 
  -3   4  17        2.73       -0.77      6.13 o 
  -2   4  17        6.67        4.94      4.46 o 
  -1   4  17        0.23        5.24      4.14 o 
   0   4  17       79.40       91.96      6.08 o 
   1   4  17        0.44        0.54      4.40 o 
   2   4  17       36.21       34.19      7.23 o 
  -8   0  18       31.18       27.47      6.53 o 
  -7   0  18        3.17       -0.38      7.60 o 
  -6   0  18        4.16        3.36      5.86 o 
  -5   0  18        3.89        1.60      5.49 o 
  -4   0  18      408.89      400.12     21.93 o 
  -3   0  18       37.10       52.23      7.08 o 
  -2   0  18       20.73       22.91      5.44 o 
  -1   0  18      221.02      233.76     11.26 o 
   0   0  18       22.43       21.05      5.74 o 
   1   0  18      278.60      306.21     22.80 o 
   2   0  18        0.29       -2.66      5.38 o 
   3   0  18        1.18        4.25      5.85 o 
   4   0  18      205.74      262.97     14.59 o 
  -8   1  18       59.47       51.66      7.00 o 
  -7   1  18        8.13        9.53      5.14 o 
  -6   1  18        0.05       -3.57      3.90 o 
  -5   1  18       14.83       35.54      5.48 o 
  -4   1  18       36.63       35.59      4.64 o 
  -3   1  18       30.48       37.07      4.24 o 
  -2   1  18       41.96       45.18      4.70 o 
  -1   1  18        0.35       12.91      4.65 o 
   0   1  18       78.18      100.85      6.01 o 
   1   1  18      164.85      180.32      7.36 o 
   2   1  18        2.75        8.98      3.82 o 
   3   1  18      257.75      292.89     11.87 o 
   4   1  18        6.67        6.42      5.83 o 
  -7   2  18       20.04       21.08      7.38 o 
  -6   2  18        6.02        3.41      4.01 o 
  -5   2  18        0.35       -4.08      4.08 o 
  -4   2  18       18.04       20.69      4.23 o 
  -3   2  18       23.83       26.59      4.40 o 
  -2   2  18       19.83       27.38      4.16 o 
  -1   2  18      305.71      327.18      8.71 o 
   0   2  18       16.82       16.88      3.96 o 
   1   2  18       59.63       51.31      4.98 o 
   2   2  18        0.01        7.47      4.31 o 
   3   2  18        0.20        0.96      6.33 o 
  -5   3  18        0.50        2.76      5.35 o 
  -4   3  18       10.29        8.01      6.13 o 
  -3   3  18       21.87       20.44      4.54 o 
  -2   3  18       50.63       56.88      5.23 o 
  -1   3  18        0.52       -5.48      5.48 o 
   0   3  18        0.05       -3.15      4.16 o 
   1   3  18       29.86       27.92     11.40 o 
  -5   1  19       11.98       20.29      4.67 o 
  -4   1  19        0.79       -4.16      4.16 o 
  -3   1  19        1.00       -0.86      5.66 o 
  -2   1  19        0.34       -4.23      4.23 o 
  -1   1  19       57.14       73.32      5.39 o 
   0   1  19        1.56       13.49      5.78 o 
   1   1  19        2.21       -1.63      4.30 o 
   2   1  19       32.75       31.84      6.76 o 
  -4   2  19        0.17       -1.25      5.10 o 
  -3   2  19        2.17       -6.70      6.70 o 
  -2   2  19        0.00        9.94      4.39 o 
  -1   2  19        4.95        9.74      5.37 o 
   0   2  19        0.00       -5.30      5.30 o 
                                                 
